# Supplementary material for: Construction and characterization of a genome-scale ordered mutant collection of Bacteroides thetaiotaomicron
Source: BMC Biol. 2022 Dec 17;20:285. doi: 10.1186/s12915-022-01481-2 (PMC9758874; doi:10.1186/s12915-022-01481-2)
Supplement: Supplementary file 2 — Additional file 2: Dataset S1. The condensed collection. [file 12915_2022_1481_MOESM2_ESM.xlsx]

## Sheet: version.history
Version	Local FileName	Explanation
0	ShipTable.V0.xls	Initial file output during the re-array. Lists the intended mutant locations.
1	ShipTable.V1.xls	Results from QC incorporated. Issues and errors identified, mutant locations confirmed.
2	ShipTable.V2.xls	Extra round of RB-TnSeq incorporated, multi-insertions identified, lookup table updated
3	ShipTable.V3.xls	Extra fill-in plates added to the collection (Plates 30-34), intended mutant locations.

## Sheet: explanation
Column	explanation	type		Class	intended-initial	intended strain, qc data not collected yet
FinalPosition	Position in the condensed collection.	str			intended-clean	full information, no other barcodes
SourcePosition	Source position from the progenitor collection.	str			intended-incomplete	only one pool successful, can compare to intended but can't find unintended barcodes
Gene	Gene name (BT####)	str			intended-contam	full information, one or more extra barcodes found
Class	Classification of mutation based on the amount of information and the result of the QC.	set (str)			unintended	full information, one barcode but not the intended one
Contam	Clean mutation or contaminated. If contaminated, prediction of likely source.	set (str)			unintended-dud	full information, part of a set of wells included where barcode location was ambiguous, this was a well in which the barcode was not found
Evidence	Indicates the level of information we have supporting this location	set (str)			missing	barcode should be found, could be an unintended barcode for which one pool failed, could be a missing well
sequence#	barcode sequence	str			missing-dud	one pool failed, part of a set of wells included where barcode location was ambiguous, this was a well in which the barcode was not found
abundance#	relative abundance from sequencing	float			empty	intended empty, not analyzed often not sequenced
scaffold#	ID for the scaffold of the insertion	set (int)		Contam	no-data	both pools failed, have no information at this position
position#	Position of the insertion	int			clean	no contamination detected
orientation#	Orientation of the insertion	set (str)			inter-well	extra barcodes found from other locations in the condensed collection, potentially cross-contamination
					potential-double	extra barcodes not found elsewhere, possibly a double-mutant with different barcodes
					empty	intended empty, not analyzed often not sequenced
					no-data	both pools failed, have no information at this position
				Evidence	not-analyzed	barcode is of a class that we didn't analyze further
					complete	full information, both plate and well pools sequenced.
					plate-only	the well pool failed. Can check plate pool for consistency, can't find contamination.
					well-only	the plate pool failed. Can check well pool for consistency, can't find contamination.
					missing	at least one pool successfully sequenced, couldn't find the barcode
					missing-dud	at least one pool successfully sequenced, couldn't find the barcode, but its likely an unintended barcode included as part of a set for ambiguously located insertion
					no-data	both pools failed, have no information at this position
				scaffold	not-analyzed	barcode is of a class that we didn't analyze further
					241	chromosome
					7192	plasmid
					7777	multiple insertions, cross-reference with lookup table
				orientation	8888	no mapped insertions associated with barcode
					+	erm cassette is oriented syn with the chromosome sequence
					-	erm cassette is oriented anti with the chromosome sequence

## Sheet: location
FinalPosition	SourcePosition	Gene	Class	Contam	Evidence	sequence1	abundance1	scaffold1	position1	orientation1	sequence2	abundance2	scaffold2	position2	orientation2	sequence3	abundance3	scaffold3	position3	orientation3	sequence4	abundance4	scaffold4	position4	orientation4	sequence5	abundance5	scaffold5	position5	orientation5
P01-A01			empty	empty	not-analyzed
P01-A02	P1-A4	BT3185	intended-clean	clean	complete	CAATTTGCCCAAGTCTAATA	1	241	4074662	-
P01-A03	P1-A8	BT2991	intended-clean	clean	complete	CCCCTACCATCCATCTACAC	1	241	3770919	-
P01-A04	P1-C8	BT4058	intended-clean	clean	complete	AATCAGCCGAGCAACTAGTC	1	241	5292208	+
P01-A05	P1-D9	BT0493	intended-clean	clean	complete	CAACGGTTGGGATTACTACT	1	241	608296	+
P01-A06	P1-F12	BT1530	intended-clean	clean	complete	CACTCTTTAACATATGGCAC	1	241	1887900	-
P01-A07	P1-F4	BT4327	intended-clean	clean	complete	TTTCACTGCCGGAAACCCGC	1	241	5700152	-
P01-A08	P1-G12	p5482_15	intended-clean	clean	complete	CCACCGCCGCCGCCCCGCGC	1	7192	14447	-
P01-A09	P1-G7	BT0510	intended-clean	clean	complete	CCCCCCTCCCCGGCCGTCGC	1	241	634635	-
P01-A10	P1-G9	BT2789	intended-clean	clean	complete	AACCCCTCCCTCTGAGTACA	1	241	3459394	-
P01-A11	P1-H3	BT4013	intended-clean	clean	complete	ATCTACTAAGTCCCCCCTTA	1	241	5229659	+
P01-A12	P2-A4	BT2484	intended-clean	clean	complete	GTCCGGTCACCGAATCAGCG	1	241	3106390	-
P01-B01	P2-C7	BT1934	intended-clean	clean	complete	AAAGGTTTTTGGAAGTTAAC	1	241	2429409	-
P01-B02			empty	empty	not-analyzed
P01-B03	P2-D9	BT1660	intended-clean	clean	complete	GCAAAGATAGGAACACGGCC	1	241	2051390	-
P01-B04	P2-F12	BT3426	intended-clean	clean	complete	AACCTATGAACCTACCTTTG	1	241	4417299	-
P01-B05	P2-F3	BT0666	intended-clean	clean	complete	CCCACAATCCACTACCCGCT	1	241	820964	-
P01-B06	P2-G10	BT4518	intended-clean	clean	complete	CGATTTCTCCTAAACGTACA	1	241	5937523	-
P01-B07	P3-A6	BT2941	intended-clean	clean	complete	CTCAAAACATCGAAGACTGC	1	241	3701148	-
P01-B08	P3-A9	BT0981	intended-clean	clean	complete	GACCATTGACCACTTGGAGC	1	241	1203549	-
P01-B09	P3-C5	BT4084	intended-clean	clean	complete	TCACTGTAGGCGAGGCAGAT	1	241	5329654	-
P01-B10	P3-C7	BT3145	intended-clean	clean	complete	ACGACCTCCACGCTGTCTCC	1	241	4010197	-
P01-B11	P3-D1	BT4114	intended-clean	clean	complete	TATTGGGGATCTCATGCTCA	1	241	5386564	+
P01-B12	P3-E8	BT0164	intended-clean	clean	complete	ATTCCTTTAGAGAAACCGCA	1	241	170980	+
P01-C01			empty	empty	not-analyzed
P01-C02	P3-F2	BT3250	intended-clean	clean	complete	TAGGGTTTGGGACTGCACAC	1	241	4150413	-
P01-C03	P3-H10	BT3994	intended-incomplete	no-data	plate-only	TGAGTATCGTAGATGACGCT		241	5204238	-
P01-C04	P3-H11	BT2325	intended-clean	clean	complete	TGTTAAACAGTCTACACCTG	1	241	2902906	-
P01-C05	P4-A2	BT3660	intended-clean	clean	complete	CAATAGAGCCGAAGGGCTTT	1	241	4746688	+
P01-C06	P4-B2	BT2392	intended-clean	clean	complete	GACCCCACCGCCCCCCACAG	1	241	2985516	-
P01-C07	P4-B5	BT3431	intended-clean	clean	complete	CTGGCCCCTTTGGTTACGAT	1	241	4421714	+
P01-C08	P4-C5	BT3395	intended-clean	clean	complete	AGTTGCCACAAATATCGTCG	1	241	4376208	+
P01-C09	P4-C9	BT1673	intended-clean	clean	complete	CCCTGCCCCGCTCCCCCTAC	1	241	2066575	+
P01-C10	P4-D2	BT3144	intended-clean	clean	complete	GCACGAGTACCCATCGACAT	1	241	4009149	+
P01-C11	P4-E12	BT3011	intended-clean	clean	complete	AGCAATCTGGACGTCCTGCA	1	241	3802503	-
P01-C12	P4-E2	BT2275	intended-clean	clean	complete	GCCCAATAACTCATCGCGTC	1	241	2856072	-
P01-D01	P4-E4	BT1967	intended-clean	clean	complete	CGTAGAAATACAAAACCGCC	1	241	2470100	-
P01-D02	P4-F1	BT1915	intended-clean	clean	complete	TTCTACGGCCGCCCGCCGCT	1	241	2404228	+
P01-D03	P4-F10	BT0521	intended-clean	clean	complete	AAAGCCTCCGTTCCCCGACC	1	241	644063	-
P01-D04	P4-G11	BT3294	intended-clean	clean	complete	CTACTCGCTCGGGCCGACGG	1	241	4219631	-
P01-D05	P4-G5	BT2669	intended-clean	clean	complete	CCCCCCAGGGCTCCCTCAAC	1	241	3324836	-
P01-D06	P4-H10	BT2262	intended-clean	clean	complete	CCACGCTATTCCGTGTATAT	1	241	2839701	-
P01-D07	P5-B7	BT2439	intended-clean	clean	complete	CAAATCAACTAGTCTAATCC	1	241	3054270	-
P01-D08	P5-C8	BT2820	intended-clean	clean	complete	CAGGATTTAACGGCCGATAA	1	241	3508935	+
P01-D09	P5-D1	BT3347	intended-clean	clean	complete	TCACAACAGCTCCAAACCAC	1	241	4314918	-
P01-D10	P5-D4	BT2962	intended-clean	clean	complete	ACGTCTATAGGCATACTGCT	1	241	3731407	-
P01-D11	P5-E10	BT3114	intended-clean	clean	complete	GAGCCCACCACTGGGCTCGT	1	241	3964887	-
P01-D12	P5-E12	BT2082	intended-clean	clean	complete	AACCCCAACCAAACCTCAAA	1	241	2609421	-
P01-E01	P5-F11	BT3354	intended-incomplete	no-data	plate-only	GCCGCAGTCAAAGAAGATGC		241	4328597	-
P01-E02	P5-F2	BT0342	intended-clean	clean	complete	ACAAGCAAATAAACTCTCCT	1	241	411253	-
P01-E03	P5-F4	BT3433	intended-clean	clean	complete	GCAACGCCATTACTAAAACC	1	241	4424482	-
P01-E04	P5-G5	BT4008	intended-clean	clean	complete	AGCCCCGCCCGCTCCCCTTC	1	241	5222250	-
P01-E05	P5-H11	BT0086	intended-clean	clean	complete	TTCTTATACCGTACCTTATA	1	241	80779	-
P01-E06	P5-H3	BT0233	intended-clean	clean	complete	CATCTTCCTGTACATGAATG	1	241	254389	+
P01-E07	P6-A2	BT1767	intended-clean	clean	complete	GGAAAACCCTACAATCATAC	1	241	2188823	+
P01-E08	P6-A5	BT3313	intended-clean	clean	complete	GACCGCCCCCACGGCAACCA	1	241	4256453	-
P01-E09	P6-A7	BT3527	intended-clean	clean	complete	AGCACAGTGATGAGAGCCCC	1	241	4560715	-
P01-E10	P6-A9	BT3985	intended-clean	clean	complete	GAGACAACGCCGTCTTGGCG	1	241	5191331	-
P01-E11	P6-B1	BT3547	intended-clean	clean	complete	CAACCAACGTATTCCAAATG	1	241	4586447	+
P01-E12	P6-B2	BT2958	intended-clean	clean	complete	GGCCACCTAGTGGCCACCTC	1	241	3727024	-
P01-F01	P6-B3	BT2415	intended-clean	clean	complete	CACCCACCAAGCCGTTAACC	1	241	3016466	+
P01-F02	P6-B8	BT4688	intended-clean	clean	complete	GCCCCCCAACTACCTCCAAA	1	241	6149494	-
P01-F03	P6-B9	BT4280	intended-clean	clean	complete	CCCGAAAGCTAACCATATTC	1	241	5639796	-
P01-F04	P6-C8	BT2692	intended-clean	clean	complete	CCTACGCCTTTGGTAGCGCG	1	241	3354959	+
P01-F05	P6-D2	BT4508	intended-contam	inter-well	complete	CATTGCTACTAGACCGTGCT	0.818412	241	5923363	-	TAGGGTTTGGGACTGCACAC	0.181588	241	4150413	-
P01-F06	P6-D5	BT2433	intended-clean	clean	complete	CCCTTACTATGTCTTAACTA	1	241	3046727	-
P01-F07	P6-E8	BT4226	intended-clean	clean	complete	ACACTAAAATGACTCTAGTG	1	241	5565753	+
P01-F08	P6-F5	BT2640	intended-clean	clean	complete	CCCCCTATCCCACCATCCCA	1	241	3292841	+
P01-F09	P6-G11	BT2013	intended-clean	clean	complete	GCCGACGTAAGAACTTGAGT	1	241	2528906	+
P01-F10	P6-G3	BT4509	intended-clean	clean	complete	GTCAAAAGCCGAACCTACCT	1	241	5924773	+
P01-F11	P7-A2	BT3505	intended-clean	clean	complete	CCGAACCCCAACCCCCTCAT	1	241	4521444	+
P01-F12	P7-A4	BT3175	intended-clean	clean	complete	ATACACATCGTGTTGCTAGA	1	241	4058977	-
P01-G01	P7-C6	BT3659	intended-clean	clean	complete	CATTCTGCTCAGCCTCTCCC	1	241	4743024	+
P01-G02	P7-C9	BT0811	intended-incomplete	no-data	plate-only	GACGCCGCCGATAAGAGTCT		241	1002884	+
P01-G03	P7-D1	BT3007	intended-clean	clean	complete	GCCCCGAAGTTACCTAACTC	1	241	3795921	+
P01-G04	P7-D3	BT2411	intended-clean	clean	complete	TGGGTACCCGAACCAAACAT	1	241	3012095	-
P01-G05	P7-D7	BT2087	intended-clean	clean	complete	AATGTGCATGAATCTCGCCG	1	241	2614565	+
P01-G06	P7-E4	BT0359	intended-clean	clean	complete	AATAACACCTTATAGACAAA	1	241	5997859	+
P01-G07	P7-F2	BT3123	intended-clean	clean	complete	CGTTCCCTCAGTGTAACCTT	1	241	3980770	+
P01-G08	P7-H10	BT1865	intended-clean	clean	complete	AGCAAACATCCCTATATCCC	1	241	2344122	+
P01-G09	P8-A11	BT1293	intended-clean	clean	complete	AGGAGATAAGTTGCATCGTG	1	241	1612638	-
P01-G10	P8-B2	BT1707	intended-clean	clean	complete	GCGATAACCAGCTGCATAAC	1	241	2104641	+
P01-G11	P8-C5	BT3026	intended-clean	clean	complete	CCTTGATAGCCCCCACGGTT	1	241	3829856	-
P01-G12	P8-C8	BT2463	intended-clean	clean	complete	GTTACGCCCCCCCCCCACTA	1	241	3085474	+
P01-H01	P8-D7	BT3668	intended-clean	clean	complete	GTGTTCACTGCCCCGTCCCG	1	241	4758349	-
P01-H02	P8-F3	BT4055	intended-clean	clean	complete	CACACCACTAGGACTCAAAA	1	241	5285118	+
P01-H03	P8-F5	BT1379	intended-clean	clean	complete	GCGCCCAGGTTATGAAGCCA	1	241	1707392	-
P01-H04	P8-F7	BT4104	intended-clean	clean	complete	GCTATCTCTTACCGGAGCGG	1	241	5365059	+
P01-H05	P8-F8	BT2682	intended-clean	clean	complete	GCCCTGCCACTACAACTCCA	1	241	3343367	+
P01-H06	P8-H11	BT3535	intended-clean	clean	complete	CCCCCCTTTACGCCCCAGCC	1	241	4573375	+
P01-H07	P8-H5	BT3971	intended-clean	clean	complete	GGCCCCCGTCCCCGCCGCCT	1	241	5172448	+
P01-H08	P9-A11	BT1884	intended-clean	clean	complete	CGCCCCCCAACCCACAGCAT	1	241	2371944	-
P01-H09	P9-A3	BT2480	intended-clean	clean	complete	CAAGTGTCGACCCGCAGCAC	1	241	3102806	+
P01-H10	P9-A9	BT2509	intended-clean	clean	complete	CAGGCTACCGAATAACGCGC	1	241	3133641	+
P01-H11	P9-B12	BT1468	intended-clean	clean	complete	CCCAGAACTACTAATGCATG	1	241	1808778	-
P01-H12	P9-C1	BT4561	intended-clean	clean	complete	CAACCGATTATGCTCTTATG	1	241	5982911	-
P02-A01			empty	empty	not-analyzed
P02-A02	P9-C9	BT4284	intended-clean	clean	complete	CTGCACCTGACACGCACAAC	1	241	5644643	+
P02-A03	P9-D1	BT3136	intended-clean	clean	complete	ATGATCGGTCTATGCAAAGA	1	241	4003827	+
P02-A04	P9-D3	BT3090	intended-clean	clean	complete	CCGCACCTCCACGGTCCCCC	1	241	3922351	+
P02-A05	P9-D4	BT1531	intended-clean	clean	complete	CGTTATGCCTAGTCCTCAAC	1	241	1890776	+
P02-A06	P9-D5	BT1712	intended-clean	clean	complete	CACCTTGCAATGCTTGCAAA	1	241	2109268	+
P02-A07	P9-G12	BT1774	intended-clean	clean	complete	CTAAATGCTCCGTGTGGTAC	1	241	2206352	-
P02-A08	P9-G9	BT4743	intended-clean	clean	complete	TTCTAGCCCTACCCCCTGCT	1	241	6222943	-
P02-A09	P9-H10	BT1670	intended-clean	clean	complete	CCTAACCGCCGTGACCTTCA	1	241	2063265	+
P02-A10	P10-C9	BT2816	intended-clean	clean	complete	ACCTCCGTCGCCACGATGCT	1	241	3499346	-
P02-A11	P10-D4	BT4627	intended-clean	clean	complete	CATGTCGCTCAATCCACCAA	1	241	6054833	+
P02-A12	P10-E2	BT3613	intended-clean	clean	complete	ACCCCCACAATGTTCACACT	1	241	4682590	-
P02-B01	P10-E7	BT1264	intended-clean	clean	complete	GGCACGCCACCCCCCCCTCG	1	241	1569999	+
P02-B02			empty	empty	not-analyzed
P02-B03	P10-G5	BT2862	intended-clean	clean	complete	GTCATCAATTACAGGTAACC	1	241	3581863	+
P02-B04	P10-G6	BT3022	intended-clean	clean	complete	CCCCTCTGCGCACCGCCTCC	1	241	3822436	-
P02-B05	P10-G9	BT2402	intended-clean	clean	complete	GTCCCACGCGACACCACTGG	1	241	2998250	+
P02-B06	P10-H2	BT3414	intended-clean	clean	complete	ACACTCCGGGTGCTAACCAA	1	241	4398882	-
P02-B07	P10-H8	BT3617	intended-clean	clean	complete	TGATGCCTATCGCATGACTT	1	241	4686615	+
P02-B08	P10-H9	BT2875	intended-clean	clean	complete	AAAAAGTGCGCACACAACGA	1	241	3595782	+
P02-B09	P11-B11	BT2306	intended-clean	clean	complete	ACCCCTCCCCACACGCGCCT	1	241	2881753	+
P02-B10	P11-B5	BT4241	intended-clean	clean	complete	AATTCTTCTATCGACATAAG	1	241	5585170	-
P02-B11	P11-C2	BT2804	intended-clean	clean	complete	GCGCACTTAAAATCCTCGAA	1	241	3480287	-
P02-B12	P11-D8	BT2925	intended-clean	clean	complete	TAGAAGGGTCCCATACGAAT	1	241	3675943	-
P02-C01	P11-E10	p5482_08	intended-clean	clean	complete	TCCCTTCCCCCGACACTTCC	1	7192	8278	-
P02-C02			empty	empty	not-analyzed
P02-C03	P11-F4	BT1661	intended-incomplete	no-data	plate-only	ACAACTACGACTAGTGCAGA		241	2053722	-
P02-C04	P11-G12	BT3236	intended-clean	clean	complete	TGACCGACTATTACGTCTCT	1	241	4127309	+
P02-C05	P11-H10	BT2160	intended-clean	clean	complete	TAATGGACCATGAGAAAATA	1	241	2720664	+
P02-C06	P11-H3	BT1280	intended-clean	clean	complete	ATTTCAGAACCTAAACCGCT	1	241	1592162	+
P02-C07	P12-B6	BT0387	intended-clean	clean	complete	GCCCAGCCACTGACAAACTT	1	241	476803	-
P02-C08	P12-B8	BT4122	intended-clean	clean	complete	TGCTTGTACATGCGCCACAC	1	241	5401543	-
P02-C09	P12-D4	BT1015	intended-clean	clean	complete	TCTGCCTACATATCTACGTA	1	241	1269044	+
P02-C10	P12-D7	BT4200	intended-clean	clean	complete	CAGCATGGGGCTACGCTGGA	1	241	5535736	+
P02-C11	P12-E2	BT2267	intended-clean	clean	complete	AATCATTAATTTATTTGACA	1	241	2845714	-
P02-C12	P12-F10	BT3328	intended-clean	clean	complete	CAACACCATCCCCAATCGAT	1	241	4278702	+
P02-D01	P12-H11	BT4480	intended-clean	clean	complete	ATGTAACTGGACTTCCCTAA	1	241	5896307	+
P02-D02	P12-H4	BT0432	intended-clean	clean	complete	GTGATTAATCAATAGAAGGT	1	241	519390	+
P02-D03	P12-H8	BT4634	intended-clean	clean	complete	TACTTGAGTATTCTCCCCAT	1	241	6068565	+
P02-D04	P13-B7	BT2605	intended-clean	clean	complete	TCTGCACCCCCGTCGCCCCC	1	241	3246864	+
P02-D05	P13-C7	BT0112	intended-clean	clean	complete	GTGAAGAGAAATCCGCAATA	1	241	104444	+
P02-D06	P13-D6	BT4220	intended-clean	clean	complete	AATGACATATAACAATCTAT	1	241	5557742	-
P02-D07	P13-D9	p5482_18	intended-clean	clean	complete	TCGGCTGTCAAATGCTCATC	1	7192	17232	-
P02-D08	P13-E2	BT0774	intended-clean	clean	complete	AAACATTTACATAGACCTAC	1	241	965332	+
P02-D09	P13-E4	BT2986	intended-clean	clean	complete	GTTTCCGATCCCATGCACAT	1	241	3764988	+
P02-D10	P13-E9	BT2024	intended-clean	clean	complete	CGCGAGGGCCCGCGCGATAC	1	241	2541909	+
P02-D11	P13-F10	BT0176	intended-clean	clean	complete	AATACGGTCCATCTCACACG	1	241	185292	-
P02-D12	P13-F11	BT2395	intended-clean	clean	complete	TAAAAACTACCCCCACACCA	1	241	2991568	-
P02-E01	P13-F7	BT1920	intended-incomplete	no-data	plate-only	GGTAAAACTAATTTAACGTA		241	2410950	-
P02-E02	P13-H10	BT1924	intended-clean	clean	complete	ACAATATCCACGTCCTCTTT	1	241	2414132	+
P02-E03	P13-H3	BT1636	intended-clean	clean	complete	CACCTACGTACATACATCGA	1	241	2026466	+
P02-E04	P13-H8	BT2202	intended-clean	clean	complete	GGAGCCACCCCAGACCGCTG	1	241	2771243	+
P02-E05	P14-A10	BT3840	intended-clean	clean	complete	ATCTTACTCCGGACCTCGTT	1	241	4995554	-
P02-E06	P14-A5	BT2852	intended-clean	clean	complete	AAACTACCGACATAGACCTA	1	241	3560617	+
P02-E07	P14-B2	BT1011	intended-clean	clean	complete	AAGTAAACAAATTACAAACC	1	241	1260583	-
P02-E08	P14-B7	BT0264	intended-clean	clean	complete	AGATAGACACCAGAATACAA	1	241	296410	-
P02-E09	P14-C4	BT1778	intended-clean	clean	complete	CACGTCTGACTTAAGCGGGT	1	241	2219246	+
P02-E10	P14-C9	BT3071	intended-clean	clean	complete	CACCTGCTTGAAAGCTCAGC	1	241	3895530	-
P02-E11	P14-D1	BT2339	intended-clean	clean	complete	CCGAATTACCCTTGTCCTCT	1	241	2920891	-
P02-E12	P14-F10	BT1066	intended-clean	clean	complete	ACGCGCCCGCCAAGTCAACA	1	241	1353773	+
P02-F01	P14-F7	BT1467	intended-clean	clean	complete	AAGCGGACTCCTAGCAAAAA	1	241	1807614	-
P02-F02	P14-F8	BT3186	intended-clean	clean	complete	CCTGCGCCGCACTCCCCCCC	1	241	4075504	-
P02-F03	P14-G10	BT3271	intended-clean	clean	complete	CACCCAACTTCCAAACGGAC	1	241	4178457	-
P02-F04	P14-G7	BT2924	intended-clean	clean	complete	GATTAAAGCCACGTTCAGGA	1	241	3674344	-
P02-F05	P15-A1	BT3218	intended-clean	clean	complete	CGAACACCCGTCACCTACAC	1	241	4108756	-
P02-F06	P15-B3	BT2975	intended-clean	clean	complete	CTAGCACCGCGTAACCTCAC	1	241	3754183	-
P02-F07	P15-C1	BT2949	intended-clean	clean	complete	CTGCTACGACGAGTTCCAAC	1	241	3714147	+
P02-F08	P15-C5	BT2963	intended-clean	clean	complete	TTGTATCATACGGTTAGTGT	1	241	3733269	+
P02-F09	P15-C8	BT3566	intended-clean	clean	complete	AACAAAAACTCATCATACAC	1	241	4615859	-
P02-F10	P15-C9	BT3522	intended-clean	clean	complete	TAAAGCAAAGATCGCTGATC	1	241	4551247	+
P02-F11	P15-D12	BT2922	intended-clean	clean	complete	CTTCGCTTCAACCGCTCCTC	1	241	3667979	+
P02-F12	P15-D2	BT1899	intended-clean	clean	complete	CAACGGATCCTCTTTCAGCC	1	241	2388331	+
P02-G01	P15-D5	BT1491	intended-clean	clean	complete	ACCTCGTGAACCAATATTAG	1	241	1841309	-
P02-G02	P15-D6	BT4479	intended-incomplete	no-data	plate-only	ACAATGGCCTAGTAGTTCAA		241	5892997	-
P02-G03	P15-E12	BT4437	intended-clean	clean	complete	CCCGAGCCCCGACCACCAAC	1	241	5844237	-
P02-G04	P15-E6	BT4244	intended-clean	clean	complete	CCCCCTACGACGCCCACCCC	1	241	5591267	-
P02-G05	P15-F6	BT0566	intended-clean	clean	complete	ACCCACGACTTACACTACCT	1	241	702949	+
P02-G06	P15-F8	BT3738	intended-clean	clean	complete	TTAAATATTCCGGTCACTAT	1	241	4849817	-
P02-G07	P15-G1	BT2473	intended-clean	clean	complete	CACTAATTCTAATACAATCG	1	241	3093065	+
P02-G08	P15-G6	BT2467	intended-clean	clean	complete	ACTCCCTCAAGGAACCCCGC	1	241	3088551	+
P02-G09	P15-H3	BT4242	intended-clean	clean	complete	CTCCAACAGCTCCGTATCCT	1	241	5588167	-
P02-G10	P15-H5	BT3193	intended-clean	clean	complete	CGCTATACGGCCTCATCAGC	1	241	4082758	+
P02-G11	P15-H8	BT1927	intended-clean	clean	complete	CTCTAGATACAATAGCGCAC	1	241	2418099	-
P02-G12	P16-D11	BT2645	intended-clean	clean	complete	CGCTATTTCTCTACCTAGAA	1	241	3298670	-
P02-H01	P16-E1	BT3795	intended-clean	clean	complete	AACGCCCCCTTCCTTACATT	1	241	4931470	+
P02-H02	P16-F11	BT3060	intended-clean	clean	complete	CCTGATCCTGAGAGCGGCGA	1	241	3882383	-
P02-H03	P16-F12	BT1352	intended-clean	clean	complete	CTCCACTACATCTGACTCAG	1	241	1677884	+
P02-H04	P16-H11	BT4192	intended-clean	clean	complete	GGCCACTCTAGCCCGGGCCG	1	241	5527284	-
P02-H05	P16-H12	BT1857	intended-clean	clean	complete	AGACCCGAATCAGATAATTG	1	241	2330104	-
P02-H06	P16-H8	BT2182	intended-clean	clean	complete	AACTAGAGCTACCCAGAGAT	1	241	2740900	+
P02-H07	P16-H9	BT2298	intended-clean	clean	complete	TACATGGGGCATGACAGATA	1	241	2874857	+
P02-H08	P17-C10	BT2878	intended-clean	clean	complete	TAATTACGTCAAACCTAGCA	1	241	3598189	+
P02-H09	P17-C2	BT2457	intended-clean	clean	complete	GGACCCGTATTCATGTGACC	1	241	3074068	+
P02-H10	P17-E10	BT2592	intended-clean	clean	complete	GATTATCGCTCAATCTTTCT	1	241	3234524	+
P02-H11	P17-G3	BT1644	intended-clean	clean	complete	AATAAAAGAAGACAGAAACT	1	241	2034255	+
P02-H12	P17-H11	BT2836	intended-clean	clean	complete	CTCCCCACCACCCCCCATCA	1	241	3539145	-
P03-A01			empty	empty	not-analyzed
P03-A02	P17-H3	BT3080	intended-clean	clean	complete	TTATTCCCCCCCCGACCATC	1	241	3905649	+
P03-A03	P18-B1	BT3329	intended-clean	clean	complete	GTATGATATCCAATATTCGA	1	241	4280807	+
P03-A04	P18-C10	BT3506	intended-clean	clean	complete	AGACCTCCTAAATCCCCGAG	1	241	4523918	-
P03-A05	P18-D1	BT4232	intended-clean	clean	complete	CCAACAGATGGATCATGGAC	1	241	5572611	+
P03-A06	P18-E7	BT2663	intended-clean	clean	complete	TACTACCAGGCAGATATCCA	1	241	3319504	-
P03-A07	P18-E8	BT2876	intended-clean	clean	complete	CCCACAATATCATCTGAACC	1	241	3596106	+
P03-A08	P18-E9	BT1988	intended-clean	clean	complete	TGGCATGGCGGTAGTAAATA	1	241	2498183	+
P03-A09	P18-F12	BT2297	intended-clean	clean	complete	TGAATTGCAATCCTGCATGA	1	241	2871719	+
P03-A10	P18-F9	BT2871	intended-clean	clean	complete	AGCCTCTTTTGCATAACCAC	1	241	3592200	+
P03-A11	P18-G1	BT0614	intended-clean	clean	complete	GTTTGCTGTAACAAGATATA	1	241	760202	+
P03-A12	P18-G9	BT1604	intended-clean	clean	complete	CTGACCCGTCACTATGCTGC	1	241	1975465	-
P03-B01	P19-A9	BT3240	intended-clean	clean	complete	TTTATGTGGTTTGTAAATAT	1	241	4135653	-
P03-B02			empty	empty	not-analyzed
P03-B03			missing	no-data	missing
P03-B04	P19-C3	BT3474	intended-clean	clean	complete	CCCCACCCCATCCTCCTCCC	1	241	4474303	+
P03-B05	P19-D11	BT3157	intended-clean	clean	complete	GTGATACCACCGTGTATAGT	1	241	4025078	+
P03-B06	P19-D2	BT3643	intended-clean	clean	complete	GGCAGAACGATTTGGCTCCT	1	241	4720721	+
P03-B07	P19-D6	BT1217	intended-clean	clean	complete	TACGACCCTAGCTTATGGGC	1	241	1514877	+
P03-B08	P19-F1	BT4268	intended-clean	clean	complete	GTTCCTACGCCTCTATGCAA	1	241	5623714	-
P03-B09	P19-G10	BT2660	intended-clean	clean	complete	CCCCCCACCCACTACCAGTC	1	241	3315804	+
P03-B10	P19-G3	BT1067	intended-clean	clean	complete	ACGCCGTACCAATAGAACCC	1	241	1355151	+
P03-B11	P19-H4	BT3138	intended-clean	clean	complete	CACCCCCCGGACCATGGCTG	1	241	4005375	-
P03-B12	P19-H5		unintended	not-analyzed	complete	CGCGTCAGAATTATGTTTCA	1	7777
P03-C01	P20-A3	BT4411	intended-clean	clean	complete	ATGCAACTCTAACTACCGAA	1	241	5813641	-
P03-C02	P20-B9	BT2394	intended-clean	clean	complete	ATACCATCCTCACTGACGAC	1	241	2990443	-
P03-C03			empty	empty	not-analyzed
P03-C04	P20-C10	BT3491	intended-clean	clean	complete	CGCTAACGGCTTATCTGAAC	1	241	4503143	-
P03-C05	P20-C12	BT4552	intended-clean	clean	complete	GAGACGGACTTTTTATGACC	1	241	5974975	+
P03-C06	P20-C3	BT1996	intended-clean	clean	complete	CTACACTGTTAAAGACGGCT	1	241	2510042	+
P03-C07	P20-C6	BT2965	intended-clean	clean	complete	CTTTACTCAATCGACTTACA	1	241	3737150	+
P03-C08	P20-C8	BT3991	intended-clean	clean	complete	ATCTAACATCGGACTACACA	1	241	5200487	-
P03-C09	P20-D3	BT0105	intended-clean	clean	complete	CCTCCCCAGTCACGCCCGGC	1	241	97422	+
P03-C10	P20-D8	BT3117	intended-clean	clean	complete	AGAGAACCATACACCAACAA	1	241	3972711	+
P03-C11	P20-E2	BT1983	intended-clean	clean	complete	TCCCCCCTACCGAGACATGC	1	241	2493493	-
P03-C12	P20-G1		unintended	not-analyzed	complete	ATGGGGGTCCTGGACGATGC	1	241	3465160	-
P03-D01	P20-H11	BT2834	intended-clean	clean	complete	GCCCAACGCCCCCCCCCGTC	1	241	3533224	-
P03-D02	P21-A1	BT1124	intended-clean	clean	complete	GCTCCTCCCTCTCCCCCACT	1	241	1414088	-
P03-D03	P21-A12	BT3671	intended-clean	clean	complete	CATGCCCCCTGTTCGATAAA	1	241	4763533	-
P03-D04	P21-A2	BT0207	intended-clean	clean	complete	TGCACCACAGAGCCTTTCAC	1	241	226804	+
P03-D05	P21-A6	BT3379	intended-clean	clean	complete	CAAAGTCACGGCCGCTCCTA	1	241	4356039	+
P03-D06	P21-B9	BT1960	intended-clean	clean	complete	CTCGCCCAGACTCAACAGGA	1	241	2461567	-
P03-D07	P21-D6	BT2778	intended-clean	clean	complete	CCCCCCCACTGCGCCCCCCC	1	241	3445146	+
P03-D08	P21-E9	BT3822	intended-clean	clean	complete	GCAACTACCGTCTTCACGAT	1	241	4974694	-
P03-D09	P21-G10	BT1744	intended-clean	clean	complete	GTAAAAAGCCACTCCCCCAA	1	241	2151907	+
P03-D10	P21-G5	BT3023	intended-clean	clean	complete	CACGAACGAACACGAGTGTT	1	7777
P03-D11	P21-H4	BT3180	intended-clean	clean	complete	TCCTCCTACCCTTGAACTTA	1	241	4069024	+
P03-D12	P22-A7	BT3910	intended-clean	clean	complete	TCCTTTTTGGCCATTCCTTG	1	241	5084852	+
P03-E01	P22-C12	BT4539	intended-incomplete	no-data	plate-only	CACCCTGGTGTACGGCCCGA		241	5960655	-
P03-E02	P22-C2		unintended	not-analyzed	complete	CCCCCGCCCAGCTCCCCCGA	1	7777
P03-E03	P22-D3	BT2927	intended-clean	clean	complete	CACCCCTCATCTAGCCCCGC	1	241	3679331	-
P03-E04	P22-E3	BT4160	intended-clean	clean	complete	GGGTGAACCGTTATCACGAG	1	241	5467794	-
P03-E05	P22-E9	BT0263	intended-clean	clean	complete	CTTTCTATCCGACGCAACCG	1	241	294032	-
P03-E06	P22-F5	BT0161	intended-clean	clean	complete	GCATCACACTACCTCACACG	1	241	167147	-
P03-E07	P22-G3	BT1387	intended-clean	clean	complete	CCCAACTAACCAAGCGTCCC	1	241	1715327	+
P03-E08	P22-H9	BT2777	intended-clean	clean	complete	TCGCCGGCCCCTCCCGCGCC	1	241	3443401	+
P03-E09	P23-B11	BT0092	intended-clean	clean	complete	CGCTGTCCCCTTCCCGCTTT	1	241	85371	+
P03-E10	P23-B12	BT2419	intended-clean	clean	complete	CTGAACCCCTCACCCAGGCC	1	241	3022105	+
P03-E11	P23-B4	BT3626	intended-clean	clean	complete	TGACGCTAGTAACGTTACAC	1	241	4699555	+
P03-E12	P23-C2	BT3539	intended-clean	clean	complete	CCCCCCGTCCTCCCTCTACC	1	241	4576702	+
P03-F01	P23-C9	BT2855	intended-clean	clean	complete	ACCCCCTTCCAAATTCCTCC	1	241	3564945	+
P03-F02	P23-D1	BT4537	intended-clean	clean	complete	CATACTGTCTTCAGCGAACC	1	241	5957067	-
P03-F03	P23-D10	BT2973	intended-clean	clean	complete	TTCCGCCAGAAAGTTCATTA	1	241	3753358	+
P03-F04	P23-E1	BT0211	intended-clean	clean	complete	GCACGCACTTAAGCAAATAC	1	241	233663	-
P03-F05	P23-E7	BT0543	intended-clean	clean	complete	TTAATCTTGGTTATTTCGTG	1	241	668711	-
P03-F06	P23-E9	BT1716	intended-clean	clean	complete	CTTTACACCAAGGACTTAGA	1	241	2112597	+
P03-F07	P23-F5	BT4608	intended-clean	clean	complete	CGCTGGAACTAAACTAGCAG	1	241	6034130	-
P03-F08	P23-F9	BT4470	intended-clean	clean	complete	CCGAATAGTTACCTTAACAC	1	241	5881228	-
P03-F09	P24-A8	BT4506	intended-contam	inter-well	complete	CTATTCTGTCCCCCACCGGC	0.572584	241	5921361	+	TCGCCGGCCCCTCCCGCGCC	0.427416	241	3443401	+
P03-F10	P24-A9	BT0232	intended-clean	clean	complete	TAGCCTCCCCGGACTGTCCC	1	241	253274	-
P03-F11	P24-B2	BT2616	intended-clean	clean	complete	CGCGCACCACGGCGAAATGG	1	241	3256518	+
P03-F12	P24-C2	p5482_03	intended-clean	clean	complete	AAGCCAACCATTACACTCCC	1	7192	1399	-
P03-G01	P24-C4	BT4598	intended-clean	clean	complete	CCCACCAACTAACCTACGTC	1	241	6019825	+
P03-G02	P24-D3	BT4332	intended-incomplete	no-data	plate-only	CAAATAGGACCAGCGTAGGA		241	5706026	+
P03-G03	P24-D5	BT4494	intended-clean	clean	complete	CTCCAAAGAACCATACCAAG	1	7777
P03-G04	P24-F2	BT1589	intended-clean	clean	complete	GTGCGCTAGAACACACCGTA	1	241	1950625	-
P03-G05	P24-F6	BT1097	intended-clean	clean	complete	GCCGTGACAAAAACTACTAC	1	241	1383897	-
P03-G06	P24-G6	BT3388	intended-clean	clean	complete	CTGAACCCTAACCTATGAAT	1	241	4369463	+
P03-G07	P24-H6	p5482_17	intended-clean	clean	complete	AAGTCCTTCCTACGAAATGC	1	7192	16816	+
P03-G08	P24-H9	BT1894	intended-clean	clean	complete	TAGCGTCATAACGCACACAG	1	241	2384033	+
P03-G09	P25-A3	BT0851	intended-clean	clean	complete	CCCCCATCAGTGAGAGGTGC	1	241	1040678	+
P03-G10	P25-A9	BT3947	intended-clean	clean	complete	TGCGTAGACAACCGATTAAA	1	241	5123793	+
P03-G11	P25-C5	BT4354	intended-clean	clean	complete	TTAATAATAGCTAACGCGCC	1	241	5737793	+
P03-G12	P25-C6	BT3242	intended-clean	clean	complete	ATCTAAGCCGTACGCCCCGA	1	241	4139661	+
P03-H01	P25-D12	BT1926	intended-clean	clean	complete	TCCACGCGGACGTTAATAAC	1	241	2415794	-
P03-H02	P25-D5	BT3961	intended-clean	clean	complete	ACGCCTACCGACCCGCTTCA	1	241	5154293	+
P03-H03	P25-E2	BT2312	intended-clean	clean	complete	ATACGCACTCCCCTTGACCA	1	241	2886736	-
P03-H04	P25-E8	p5482_24	intended-clean	clean	complete	CGCCCTCGTTTGCTTAACTA	1	7192	20778	+
P03-H05	P25-E9	BT4057	intended-clean	clean	complete	CTTAAGAAACGCATAATTGA	1	241	5289400	+
P03-H06	P25-F12	BT2989	intended-clean	clean	complete	TCTTACCATATTTAAATGAA	1	241	3767550	-
P03-H07	P25-F2	BT1914	intended-clean	clean	complete	CGAACCCCCAAATCACGATA	1	241	2403302	-
P03-H08	P25-G7	BT2246	intended-clean	clean	complete	ACTCACAAAACACACCTGTC	1	241	2815696	+
P03-H09	P25-G9	BT3105	intended-clean	clean	complete	TTACTATGGAGATCTTCATA	1	241	3949954	-
P03-H10	P25-H9	BT3757	intended-clean	clean	complete	CCGCGACCGCCGATTAAATA	1	241	4877643	-
P03-H11	P26-A1	BT0082	intended-clean	clean	complete	CTATCACGAGCTTGCCCCGG	1	241	77706	+
P03-H12	P26-A3	BT1515	intended-clean	clean	complete	ACGGCAACCCGGTAAGTAAC	1	241	1871999	-
P04-A01			empty	empty	not-analyzed
P04-A02	P26-A9	BT3178	intended-clean	clean	complete	ACCACCATCCGTCGGCACAA	1	241	4064363	-
P04-A03	P26-B7	BT2424	intended-clean	clean	complete	CTGGCCCGTCCCTCGCTCGC	1	241	3028056	+
P04-A04	P26-C1	BT3321	intended-contam	inter-well	complete	CCTCTCCCCTACCTTCTGAC	0.0135528	241	4265483	+	CTGGCCCGTCCCTCGCTCGC	0.986447	241	3028056	+
P04-A05	P26-C2	BT3512	intended-clean	clean	complete	CGCACCCCCAACCACCCGCC	1	241	4532505	+
P04-A06	P26-D7	BT2288	intended-clean	clean	complete	ACAGTAGCGACCATCCCTGA	1	241	2865040	-
P04-A07	P26-E9	BT4726	intended-clean	clean	complete	CGTTGATCCATCTCACTGAA	1	241	6204072	-
P04-A08	P26-F8	BT2326	intended-clean	clean	complete	CTGGCTATACACGCCGTGTC	1	241	2907546	-
P04-A09	P27-A11	BT2260	intended-clean	clean	complete	TCCTCCCCCCACAACCTGCG	1	241	2836604	+
P04-A10	P27-B1	BT3145	intended-clean	clean	complete	ACGACCTCCACGCTGTCTCC	1	241	4010197	-
P04-A11	P27-B3	BT1260	intended-contam	inter-well	complete	GGACCACTTCACTCGATCCT	0.962393	241	1565401	+	TGAGACACGTTCGATAGCGG	0.0376068	241	68938	+
P04-A12	P27-C2	BT3705	intended-clean	clean	complete	TATAAAGGCTAATGCCTGTT	1	241	4815804	-
P04-B01	P27-D7	BT3084	intended-clean	clean	complete	GCATTCTGAGATCATCCGAA	1	241	3910575	-
P04-B02			empty	empty	not-analyzed
P04-B03	P27-D9	BT2772	intended-contam	inter-well	complete	GCTTGCTTGAACCAGAGGAT	0.038381	241	3434222	+	CCTACCAACCTTTACCAACA	0.961619	241	3477955	-
P04-B04	P27-F1	BT2883	intended-contam	inter-well	complete	CACCTCATACTCGTGCCCCT	0.0358306	241	3603152	+	GCTTGCTTGAACCAGAGGAT	0.964169	241	3434222	+
P04-B05	P27-F11	BT1005	intended-clean	clean	complete	TTCTGCGCAAACTAATTAAA	1	241	1253024	-
P04-B06	P27-G5	BT1879	intended-clean	clean	complete	GTTTTACAATCAAGCTTGAA	1	241	2365494	+
P04-B07	P27-H8	BT4208	intended-contam	potential-double	complete	CACCCGTTCAAGTTACGGTT	0.961108	241	5544919	-	ATATAGCAGCCACCAGCGAT	0.0388922	7777
P04-B08	P28-A10	BT2564	intended-contam	inter-well	complete	CAATGATAGAACAATTCACA	0.537861	241	3202790	+	ACTGGATGCCCATAAAGTCT	0.462139	241	3425596	-
P04-B09	P28-B2	BT4574	intended-contam	inter-well	complete	CCCTCAGCCCTGATTCGACA	0.0206298	241	5995517	+	CAATGATAGAACAATTCACA	0.97937	241	3202790	+
P04-B10	P28-B5	BT2472	intended-contam	inter-well	complete	GTTGTCAGTCTACTATTTGG	0.42884	241	3091608	+	CCCGAACATCGCCTACTCGA	0.57116	241	796562	+
P04-B11	P28-B9	BT0071	intended-contam	inter-well	complete	TGAGACACGTTCGATAGCGG	0.441567	241	68938	+	CACCACCATAAAATCATAGG	0.558433	241	3955539	+
P04-B12	P28-D10	BT2477	intended-clean	clean	complete	CCCCCCTACCCGGGCCTACA	1	241	3098498	-
P04-C01	P28-D2	BT1405	intended-clean	clean	complete	ATCACGCCCAATTCTACATG	1	241	1734034	-
P04-C02	P28-D6	BT4510	intended-contam	inter-well	complete	TACCGTGCGCGGGAACGGAA	0.0508721	241	5926232	+	TTCACGCTATTGCTTTTTAC	0.949128	241	703558	-
P04-C03	P28-E3	BT2802	intended-incomplete	no-data	plate-only	CCTACCAACCTTTACCAACA		241	3477955	-
P04-C04			empty	empty	not-analyzed
P04-C05	P28-F10	BT4363	intended-clean	clean	complete	GAACCTGCGAACGAAAAGTC	1	241	5755857	-
P04-C06	P28-F11	BT4178	intended-clean	clean	complete	TACCCCCCCCGACCTCCCCT	1	241	5502519	+
P04-C07	P28-G10	BT1856	intended-clean	clean	complete	ACCCAGTCAAATCGAATGCG	1	241	2329038	+
P04-C08	P28-G3	BT2765	intended-contam	inter-well	complete	ACTGGATGCCCATAAAGTCT	0.301188	241	3425596	-	CTCACTCCAGAACTACACCC	0.350537	241	5258526	-	CAATGATAGAACAATTCACA	0.348275	241	3202790	+
P04-C09	P28-G4	BT4042	intended-clean	clean	complete	CTCACTCCAGAACTACACCC	1	241	5258526	-
P04-C10	P28-G7	BT0645	intended-contam	inter-well	complete	CCCGAACATCGCCTACTCGA	0.222874	241	796562	+	CACCACCATAAAATCATAGG	0.288042	241	3955539	+	CCGGTACTGCATCTTACAGC	0.263821	241	2168919	+	GTTGTCAGTCTACTATTTGG	0.225263	241	3091608	+
P04-C11	P28-G8	BT3109	intended-contam	inter-well	complete	CACCACCATAAAATCATAGG	0.108196	241	3955539	+	TTTAAACTCATAAGCTATTG	0.465997	241	3121660	+	TTGACTCGCTACTCTCAATT	0.246721	7777			CCCGAACATCGCCTACTCGA	0.179086	241	796562	+
P04-C12	P28-H6	BT2498	intended-contam	inter-well	complete	TTTAAACTCATAAGCTATTG	0.522533	241	3121660	+	TTGACTCGCTACTCTCAATT	0.276653	7777			CACCACCATAAAATCATAGG	0.200814	241	3955539	+
P04-D01	P29-A7	BT1792	intended-contam	inter-well	complete	TAACGTCAGCTCTTAAGACC	0.0331522	241	2241397	-	ATCACGCCCAATTCTACATG	0.966848	241	1734034	-
P04-D02	P29-A8	BT0567	intended-clean	clean	complete	TTCACGCTATTGCTTTTTAC	1	241	703558	-
P04-D03	P29-B1	BT3597	intended-clean	clean	complete	ATACCTTTTAGCGCCGATAA	1	241	4658444	+
P04-D04	P29-B2	BT2195	intended-clean	clean	complete	AAACATTCGATAGTTATCCA	1	241	2755925	+
P04-D05	P29-B5	BT2173	intended-clean	clean	complete	GCTCACAAAACAAGGAGAAA	1	241	2734361	-
P04-D06	P29-C10	BT2899	intended-clean	clean	complete	TAACCCTCATCCATCCAGGT	1	241	3628463	-
P04-D07	P29-C12	BT3087	intended-contam	inter-well	complete	TGACTGCCTCCAGAACCATA	0.349366	241	3917439	+	TAACCCTCATCCATCCAGGT	0.330806	241	3628463	-	ATGCTCTTCAGCAACCACTC	0.319828	241	5202619	+
P04-D08	P29-C4		unintended	not-analyzed	complete	CCGACCCCCGGCACCCCTCT	0.910433	241	1992855	+	CCCTGCATGGGTCATCAACA	0.0462598	241	3283330	-	GGGCCCGTTAAAGCCAACTG	0.0433071	241	3821723	+
P04-D09	P29-C7	BT3021	intended-contam	inter-well	complete	GGGCCCGTTAAAGCCAACTG	0.287576	241	3821723	+	CCGGTACTGCATCTTACAGC	0.367166	241	2168919	+	CCCTGCATGGGTCATCAACA	0.345258	241	3283330	-
P04-D10	P29-D11	BT1755	intended-contam	inter-well	complete	CCGGTACTGCATCTTACAGC	0.18546	241	2168919	+	GGGCCCGTTAAAGCCAACTG	0.350819	241	3821723	+	CCAACCGTGGCCTGAATTGC	0.180908	241	2965521	+	TTGACTCGCTACTCTCAATT	0.145258	7777			AGGGACAACAGGGAGTATAT	0.137554	241	2762737	+
P04-D11	P29-D5	BT2466	intended-contam	inter-well	complete	TGAATTCCGTAGGAACATGC	0.968947	241	3088167	-	AGGGACAACAGGGAGTATAT	0.0187681	241	2762737	+	TTGACTCGCTACTCTCAATT	0.0122846	7777
P04-D12	P29-E3		unintended	not-analyzed	complete	TTGACTCGCTACTCTCAATT	1	7777
P04-E01	P29-G10	BT4191	intended-incomplete	no-data	plate-only	TAACTAGTGGGCTCTGCCAG		241	5526755	+
P04-E02	P29-G2	BT1628	intended-clean	clean	complete	CTAGCCAGGAAAAATGCCCG	1	241	2010053	-
P04-E03	P29-H3	BT4296	intended-clean	clean	complete	AGATATGTTGCATAAAGCCT	1	241	5660431	+
P04-E04	P29-H5	BT2917	intended-contam	inter-well	complete	GTTCCACCCTGGCTTCTATA	0.0136917	241	3659320	+	AGATATGTTGCATAAAGCCT	0.986308	241	5660431	+
P04-E05	P29-H8	BT4395	intended-clean	clean	complete	CAAGATTGCATCTTCAGCTA	1	241	5788509	+
P04-E06	P30-A9	BT1315	intended-contam	inter-well	complete	GCCACCAGCACACCAACGGC	0.96606	241	1640473	+	ATGCTCTTCAGCAACCACTC	0.0339404	241	5202619	+
P04-E07	P30-B8	BT3993	intended-contam	inter-well	complete	ATGCTCTTCAGCAACCACTC	0.47793	241	5202619	+	TGACTGCCTCCAGAACCATA	0.52207	241	3917439	+
P04-E08	P30-E8	BT4347	intended-contam	inter-well	complete	TAAAATTGCGTTTCGCCAAG	0.574597	241	5730156	-	TACCAACTCACACAGTCAAT	0.425403	241	2788835	+
P04-E09	P30-F12	BT2629	intended-contam	inter-well	complete	CCCTGCATGGGTCATCAACA	0.55052	241	3283330	-	TAAAATTGCGTTTCGCCAAG	0.44948	241	5730156	-
P04-E10	P30-F8	BT2378	intended-contam	inter-well	complete	CCAACCGTGGCCTGAATTGC	0.270301	241	2965521	+	TTGACTCGCTACTCTCAATT	0.524173	7777			AGGGACAACAGGGAGTATAT	0.205525	241	2762737	+
P04-E11	P30-H4	BT2198	intended-contam	inter-well	complete	AGGGACAACAGGGAGTATAT	0.205525	241	2762737	+	TTGACTCGCTACTCTCAATT	0.524173	7777			CCAACCGTGGCCTGAATTGC	0.270301	241	2965521	+
P04-E12	P30-H6	BT3434	intended-clean	clean	complete	CAATTAATTGTTTGCGGATA	1	241	4425805	-
P04-F01	P31-A11	BT1266	intended-clean	clean	complete	GTACTCCCGCACCCGCAGAG	1	241	1573730	+
P04-F02	P31-A5	BT4236	intended-clean	clean	complete	CTAAATTCATTATTACAAGC	1	241	5579057	+
P04-F03	P31-B5	BT1385	intended-clean	clean	complete	CCGGACGATCGCCGGGACCC	1	241	1712935	+
P04-F04	P31-B9	BT3688	intended-clean	clean	complete	TCGAGCTGTATCCATAGTTA	1	241	4792157	+
P04-F05	P31-C6	BT3101	intended-clean	clean	complete	TTTCATAAATGTTCATGATG	1	241	3942655	+
P04-F06	P31-C7	BT0049	intended-clean	clean	complete	CGCAGACAGAATCAAGGGAC	1	241	44978	-
P04-F07	P31-D10	BT1309	intended-contam	inter-well	complete	AAACACTCCACCATGTCCTC	0.97793	241	1633828	+	ATGCTCTTCAGCAACCACTC	0.02207	241	5202619	+
P04-F08	P31-D9	BT2220	intended-clean	clean	complete	TACCAACTCACACAGTCAAT	1	241	2788835	+
P04-F09	P31-E1	BT1421	intended-contam	inter-well	complete	CGTGCCTACGATCTACAGTC	0.498393	241	1755610	+	CTATCGACCCCAGTCCTGCG	0.501607	241	3188726	+
P04-F10	P31-F4	BT2555	intended-contam	inter-well	complete	CTATCGACCCCAGTCCTGCG	0.359049	241	3188726	+	CGTGCCTACGATCTACAGTC	0.356748	241	1755610	+	ATACCTATCCTCGGGGCACT	0.284202	241	1240129	-
P04-F11	P31-G4		unintended	not-analyzed	complete	CTAGTCTAACCGCCTTACTT	1	241	5144281	+
P04-F12	P32-A12	BT1781	intended-contam	inter-well	complete	CTTACCCCGGGGTGACTGAT	0.980217	241	2225752	+	CAATTAATTGTTTGCGGATA	0.019783	241	4425805	-
P04-G01	P32-A4	BT2615	intended-clean	clean	complete	ATGCAAATAACAAATAACAG	1	7777
P04-G02	P32-A5	BT2763	intended-incomplete	no-data	plate-only	CCGGCTAATTGTCCTGCATC		241	3424282	+
P04-G03	P32-A6	BT3540	intended-clean	clean	complete	ACAGCGTAATCAATGACCAG	1	241	4577284	+
P04-G04	P32-B5	BT1893	intended-clean	clean	complete	ACTAAACCTAAGTGTGCTGG	1	241	2381528	+
P04-G05	P32-C2	BT1275	intended-clean	clean	complete	CAACAAGTTCACATGCTCCT	1	241	1585486	-
P04-G06	P32-C8	BT3811	intended-clean	clean	complete	CTTCCCAGGAACGATCACTC	1	241	4962487	+
P04-G07	P32-E4	BT1911	intended-clean	clean	complete	CACCCACAGTACTCGACGGT	1	241	2400476	-
P04-G08	P32-H2	BT2918	intended-clean	clean	complete	AGCCTGCCGACCCCCCCCTA	1	241	3660248	+
P04-G09	P32-H6	BT1769	intended-contam	inter-well	complete	GGCCAACCAGATAAAGCAGA	0.927812	241	2193360	+	CGTGCCTACGATCTACAGTC	0.0395137	241	1755610	+	ATACCTATCCTCGGGGCACT	0.0326748	241	1240129	-
P04-G10	P33-A12	BT0998	intended-contam	inter-well	complete	ATACCTATCCTCGGGGCACT	0.443408	241	1240129	-	CTATCGACCCCAGTCCTGCG	0.556592	241	3188726	+
P04-G11	P33-A2	BT3957	intended-clean	clean	complete	CTAGTCTAACCGCCTTACTT	1	241	5144281	+
P04-G12	P33-C6	BT2035	intended-clean	clean	complete	GCCCCCTGTAGCCCCGGGAG	1	241	2554838	-
P04-H01	P33-D6	BT2341	intended-clean	clean	complete	AACAATAATACCACCTCCAA	1	241	2922355	+
P04-H02	P33-E5	BT2270	intended-clean	clean	complete	TCATCAAGTACCTAACCCAA	1	241	2851949	-
P04-H03	P33-F2	BT3001	intended-clean	clean	complete	CAATATGCGTTCATTTCTAA	1	241	3783558	+
P04-H04	P33-G3	BT1861	intended-clean	clean	complete	TTGAACCGCCGTGGTCCCAC	1	241	2335751	+
P04-H05	P33-G4		unintended	not-analyzed	complete	CGATTCCCATCACAATTCGA	1	241	4886908	-
P04-H06	P33-G8	BT2732	intended-clean	clean	complete	AAAGCACGTTACCAGTCCTA	1	241	3382238	-
P04-H07	P33-H2	BT3113	intended-clean	clean	complete	CACACTCTCCGCAGATCGGC	1	241	3962527	-
P04-H08	P34-B10	BT4113	intended-clean	clean	complete	CAACCGCTTGACATTGACGC	1	241	5383179	+
P04-H09	P34-D8	BT3254	intended-clean	clean	complete	ATGTGCCCTTAGCTATCCGA	1	241	4154520	-
P04-H10	P34-E4	BT4053	intended-contam	inter-well	complete	CTTATTCAATGTCAGCGGCT	0.0236579	241	5281459	+	ATACCTATCCTCGGGGCACT	0.976342	241	1240129	-
P04-H11	P34-E7	BT4393	intended-clean	clean	complete	GGTTATGCGAAAAAGTCCCA	1	241	5786035	+
P04-H12	P34-F1	BT3183	intended-clean	clean	complete	CCCGCTCCCAATACCGAAAC	1	241	4072550	+
P05-A01			empty	empty	not-analyzed
P05-A02	P34-F2		unintended	not-analyzed	complete	TGATGGACCTTACTAAGCCA	1	7777
P05-A03	P34-G1		unintended	not-analyzed	complete	CGCGCACCGGAACCAACCTG	0.913601	241	838582	-	CGGGTCTCCCGCGGCCAATA	0.0863991	241	216455	+
P05-A04	P34-H1		unintended	not-analyzed	complete	GACCCCCCGCCACTTTGCCT	1	7777
P05-A05	P35-A11	BT3048	intended-contam	potential-double	complete	TGCGATAGTAGCGCCACGCT	0.809762	241	3863074	-	AACCCTTAGGCCCTGAAGGG	0.190238	7777
P05-A06	P35-A5	BT4580	intended-clean	clean	complete	GCCCCACACGCACCCACTAC	1	241	6000008	+
P05-A07	P35-A9	BT4724	intended-clean	clean	complete	AACACACCTTAATTTCGGGT	1	241	6199565	-
P05-A08	P35-B2	BT3889	intended-clean	clean	complete	GGCCATGTGTACCACCTGCC	1	241	5060548	+
P05-A09	P35-B4	BT4471	intended-clean	clean	complete	TTCCCGCACAATTGGCCACC	1	241	5882434	-
P05-A10	P35-C4	BT4707	intended-clean	clean	complete	GCACTGGGACCGTTTGGTCC	1	241	6178704	+
P05-A11	P35-D10	BT1394	intended-clean	clean	complete	CCCCCGTGACTCATATCATC	1	241	1721841	+
P05-A12	P35-E2	BT0979	intended-clean	clean	complete	ATCGAACCTTGGCGACAGTG	1	241	1196940	-
P05-B01	P35-F8	BT2995	intended-clean	clean	complete	CTACCGCTGTACACCGCCCC	1	241	3776492	+
P05-B02			empty	empty	not-analyzed
P05-B03	P35-G11	BT0460	intended-clean	clean	complete	CCATGTCCTAGCCTCACACT	1	241	568672	-
P05-B04	P35-G7	BT2570	intended-clean	clean	complete	CCTCTTCCCGCTCTTACCCC	1	241	3208433	-
P05-B05	P35-H3	BT1739	intended-clean	clean	complete	CCTACACAACAATTGTTCGA	1	241	2145807	-
P05-B06	P36-A3	BT1013	intended-clean	clean	complete	GGACTATCATTCATACGGGG	1	241	1263465	-
P05-B07	P36-C2	BT1621	intended-clean	clean	complete	TCCCGAGACATTATTCAGTA	1	241	1995321	+
P05-B08	P36-C3	BT1729	intended-clean	clean	complete	AACATAGTTCGGAAATTCTC	1	241	2128649	+
P05-B09	P36-C4	BT2423	intended-clean	clean	complete	GGCCACACCTCCCCTCAAAT	1	241	3026168	-
P05-B10	P36-C9	BT3561	intended-clean	clean	complete	TTAACCAACCACGGCCCCGC	1	241	4606834	+
P05-B11	P36-D6	BT2243	intended-clean	clean	complete	CTGGTCACCCCGCATGCGTC	1	241	2811431	+
P05-B12	P36-D7	BT3235	intended-clean	clean	complete	CAGACGTTTTTCACCAAAAG	1	241	4126468	+
P05-C01	P36-F4	BT4247	intended-clean	clean	complete	ACAGATCCACTCCGCATCCC	1	241	5598224	+
P05-C02	P36-F8	BT3423	intended-clean	clean	complete	ACAGCGTCATTGCGCTTTGA	1	241	4412238	+
P05-C03	P36-G3	BT4651	intended-incomplete	no-data	plate-only	CATCTCTAGCAGGAGCACGC		241	6085282	-
P05-C04	P36-G6	p5482_16	intended-clean	clean	complete	TCACAGAGACAGCCGTCACG	1	7192	15597	-
P05-C05			empty	empty	not-analyzed
P05-C06	P36-H2	BT0980	intended-clean	clean	complete	TCCCCCCCCCTCGCCTTCTA	1	241	1199577	-
P05-C07	P37-A10	BT3442	intended-clean	clean	complete	CCTGCAAAACCTACATCGTT	1	241	4434501	+
P05-C08	P37-A11	BT2499	intended-clean	clean	complete	GCCACAGATCAACCATACCC	1	241	3122915	-
P05-C09	P37-A8	BT4130	intended-clean	clean	complete	GTGCACGAGAAAAATAAATT	1	241	5416931	-
P05-C10	P37-B6	BT3799	intended-clean	clean	complete	ATACGCAAAATGTATACTGA	1	241	4938173	+
P05-C11	P37-C9	BT2354	intended-clean	clean	complete	CCCCCCTCCCAACCTCGCAC	1	241	2933612	+
P05-C12	P37-D1	BT4630	intended-clean	clean	complete	GCCCATGTCTCCTCGACCGT	1	241	6061018	-
P05-D01	P37-D7	BT4717	intended-clean	clean	complete	CGCCACCATAATAACGGGCA	1	241	6192768	+
P05-D02	P37-D9	BT3079	intended-clean	clean	complete	GCCCCTTGCATGACAAGATT	1	241	3904173	+
P05-D03	P37-E4	BT3625	intended-clean	clean	complete	TACCTTCCCTCCGTATAAAC	1	241	4698407	-
P05-D04	P37-E7	BT2172	intended-clean	clean	complete	CGTCTTCCCGAACAGAACTC	1	241	2732406	-
P05-D05	P37-F3	BT2382	intended-clean	clean	complete	AGCCCAGCCATGAATACCCT	1	241	2970387	-
P05-D06	P37-F8	BT1878	intended-clean	clean	complete	CCCCTGCGACCCTCCTTCCC	1	241	2363190	-
P05-D07	P37-G5	BT3619	intended-clean	clean	complete	CCAGACCACGTCAGCCCCCT	1	241	4688982	-
P05-D08	P37-H11	BT4304	intended-clean	clean	complete	ACGTTCTCGCAGCAACTTCA	1	241	5672973	+
P05-D09	P38-A3	BT4221	intended-clean	clean	complete	TCCTGAGGGATGCATTAAAC	1	241	5558564	+
P05-D10	P38-A4	BT4091	intended-clean	clean	complete	TGTGCCGCCCGCCACTCCCC	1	241	5343793	-
P05-D11	P38-B12	BT3612	intended-clean	clean	complete	CATACTTCAGCCGGTTTAGA	1	241	4681461	-
P05-D12	P38-C4	BT0817	intended-clean	clean	complete	GATACAAATCCGCGACCTAA	1	241	1009164	-
P05-E01	P38-D3	BT0773	intended-incomplete	no-data	plate-only	CCCTTTCACCACATAATAAC		241	964802	-
P05-E02	P38-D5	BT3312	intended-clean	clean	complete	ACCCCCCCCGCCACACGACT	1	241	4253780	+
P05-E03	P38-E11	BT2263	intended-clean	clean	complete	CACGGGGTGCCCTATCTTAA	1	241	2840813	+
P05-E04	P38-E2	BT1735	intended-clean	clean	complete	CGTGTTCTTTTCTGATGTAG	1	241	2139664	-
P05-E05	P38-F12	BT2596	intended-clean	clean	complete	ACTTGGCATCAGTTCACGCA	1	241	3237086	+
P05-E06	P38-F3	BT1485	intended-clean	clean	complete	CAAAATCGGCTGTAAGCGCT	1	241	1831069	+
P05-E07	P38-G10	BT2397	intended-clean	clean	complete	ACCTGCACGGTCGATATATA	1	241	2992939	+
P05-E08	P38-G2	BT0318	intended-clean	clean	complete	ACCCACATCTTGCTTAAGCA	1	241	386218	+
P05-E09	P38-G9	BT1965	intended-clean	clean	complete	TCAGTTACGTCTTCCGAAGA	1	241	2466026	+
P05-E10	P38-H11	BT3432	intended-clean	clean	complete	TCACCAACCCCATCCCTAGC	1	241	4423031	-
P05-E11	P38-H6	BT4517	intended-clean	clean	complete	ACGCCATTTAGTCTTGGTAT	1	241	5935358	-
P05-E12	P39-A8	BT2893	intended-clean	clean	complete	CGCCGCTACGCTCTTTCAAT	1	241	3614575	+
P05-F01	P39-B12	BT4656	intended-clean	clean	complete	CCCCCCATCGGCCTACCACC	1	241	6093577	+
P05-F02	P39-B6	p5482_25	intended-clean	clean	complete	ACCTAACGCTGGGGAAAACC	1	7192	21216	+
P05-F03	P39-D11	BT3553	intended-clean	clean	complete	AAACAATGGCGCCAAGATAC	1	241	4596938	-
P05-F04	P39-E3	BT3988	intended-clean	clean	complete	GTGCCCTCTCACGCCAACGT	1	241	5195121	+
P05-F05	P39-G2	BT2664	intended-clean	clean	complete	CTCAGATTCTCGGCCCTCTG	1	241	3320885	+
P05-F06	P39-G4	BT2651	intended-clean	clean	complete	GCCACCCCCACTCCCCGCCC	1	241	3303654	+
P05-F07	P39-H5	BT1574	intended-clean	clean	complete	GTCTCACCCTCGAACATTTC	1	241	1938215	+
P05-F08	P40-A7	BT3332	intended-clean	clean	complete	GCCCCCCACTTAACGCCTCC	1	241	4286279	+
P05-F09	P40-A8	BT4444	intended-clean	clean	complete	ATATCCACCATCTCGAGACG	1	241	5855448	+
P05-F10	P40-B8	BT2585	intended-clean	clean	complete	TCTCCACATTACTCAAACAG	1	241	3228213	-
P05-F11	P40-B9	BT0367	intended-clean	clean	complete	CGCTTCCCCCCCCTCCGGCC	1	241	451432	-
P05-F12	P40-C1	BT2307	intended-clean	clean	complete	TCATTTATCCAACCCCGAAT	1	241	2883125	+
P05-G01	P40-C11	BT0132	intended-clean	clean	complete	GGAACCCCACGATCTCGCAT	1	241	129345	+
P05-G02	P40-D10	BT2304	intended-incomplete	no-data	plate-only	GCGCAAAAGCCTGATACTAC		241	2878974	-
P05-G03	P40-D4	BT3952	intended-clean	clean	complete	GCTACCCCTATAAACCCTGA	1	241	5133836	-
P05-G04	P40-D5	BT0138	intended-clean	clean	complete	CGCCCTTCCCCAACTCGGTC	1	241	136954	-
P05-G05	P40-D7	BT3584	intended-clean	clean	complete	CCGACCCCGAGTCACCCTCC	1	241	4638607	+
P05-G06	P40-E9		unintended	not-analyzed	complete	CAGATCTCCTGAGTAATCGA	1	7777
P05-G07	P40-F11	BT3182	intended-clean	clean	complete	CCCCGACGCCGCCCCCCAGT	1	241	4072158	+
P05-G08	P40-F12	BT1695	intended-clean	clean	complete	CACGACCGGTGTCCTGACCA	1	241	2093570	+
P05-G09	P40-F5	BT3141	intended-clean	clean	complete	CCCCCCGTAGACTCTCCACC	1	241	4007007	-
P05-G10	P40-F8	p5482_13	intended-clean	clean	complete	CCTCTCCACACTCCCCACCC	1	7192	13224	-
P05-G11	P40-G3	BT3263	intended-clean	clean	complete	TCTGCCCCCGCGGACCTTCC	1	241	4167542	+
P05-G12	P40-H4	BT3538	intended-clean	clean	complete	GCTTCCGCACTCGCCTTCCC	1	241	4576208	-
P05-H01	P41-C03	BT3742	intended-clean	clean	complete	AACCACACGTTTACCAAACC	1	241	4859120	-
P05-H02	P41-C11	BT2444	intended-clean	clean	complete	CCGCCCAGTTTCGCACTTAG	1	241	3061879	-
P05-H03	P41-D09	BT2628	intended-clean	clean	complete	GCCACTCCCGCCCTCAGCCC	1	241	3279837	+
P05-H04	P41-E02	BT4202	intended-clean	clean	complete	CGCTAACGCCCCCCTCTTAC	1	241	5539835	-
P05-H05	P41-E12	BT3907	intended-clean	clean	complete	CCGCCCTACGGCTGCAATTT	1	241	5080261	-
P05-H06	P41-F11	BT2510	intended-clean	clean	complete	GCTCCTTCCCCCTACCCACC	1	241	3134694	-
P05-H07	P41-G01	BT0503	intended-clean	clean	complete	CGAATCGTACTCAATTGACC	1	241	623014	+
P05-H08	P41-H10	BT3792	intended-clean	clean	complete	AACGACGGCCATGTACAACC	1	241	4927462	-
P05-H09	P41-H12	BT2882	intended-clean	clean	complete	CTCCCCCGCCCACCTCCCCC	1	241	3602309	-
P05-H10	P42-A03	BT4089	intended-clean	clean	complete	CATACTAGCACTCCTCCCTT	1	241	5338502	-
P05-H11	P42-C03	BT3289	intended-clean	clean	complete	AACTTAACCAACACCACACA	1	241	4207912	-
P05-H12	P42-C05		unintended-dud	not-analyzed	complete	AGTTCTACTTCCGACCGTAC	1	7777
P06-A01			empty	empty	not-analyzed
P06-A02	P42-C11	BT1552	intended-clean	clean	complete	GTCCGCGCCGGCCCGCCGAA	1	241	1917905	+
P06-A03	P42-E06	BT1218	intended-clean	clean	complete	GAACAGGTAGAGGTAACGGA	1	241	1515753	+
P06-A04	P42-E07	BT2338	intended-clean	clean	complete	CCAACAAATACAACTATTAA	1	241	2920344	-
P06-A05	P42-F02	BT3400	intended-clean	clean	complete	CGCAATCGTTGCATGCCTAT	1	241	4379595	-
P06-A06	P42-F07	BT0068	intended-contam	potential-double	complete	ACTCTAAGATGGCCTGTATC	0.25167	241	66474	-	ACTTCAGCCCTGCTCGCCCC	0.74833	7777
P06-A07	P42-G04		unintended-dud	not-analyzed	complete	CTGGTCGTTCGCCATAAAGC	1	241	4097455	-
P06-A08	P43-B03	BT2776	intended-clean	clean	complete	ATTGACGCTTCAAAGCGCTA	1	241	3441707	+
P06-A09	P43-B09	BT2900	intended-clean	clean	complete	CCGCCCAACCCACCCCCCCA	1	241	3629903	+
P06-A10	P43-C09	BT2909	intended-clean	clean	complete	CCCACGCCATCATCTCGCAA	1	241	3645418	+
P06-A11	P43-D11	BT3543	intended-clean	clean	complete	CTCACCTGGCCATGTACGTT	1	241	4580749	-
P06-A12	P43-E05	BT3779	intended-clean	clean	complete	ATTAAGACTTTCTCCCTCCT	1	241	4904374	+
P06-B01	P43-E12	BT4041	intended-clean	clean	complete	CATGATGACCTTAAACTAAT	1	241	5257119	+
P06-B02			empty	empty	not-analyzed
P06-B03	P43-G08	BT2939	intended-clean	clean	complete	TTTTGAGTAATGAGCTCACA	1	241	3697079	-
P06-B04	P44-A04	BT1465	intended-clean	clean	complete	GAGAAATACAATTAAAGGCA	1	241	1805166	-
P06-B05	P44-B02	BT4443	intended-clean	clean	complete	CCTAAAACCAGCACGTTCCT	1	241	5854701	+
P06-B06	P44-B05	BT3051	intended-clean	clean	complete	GGAATAATCCACGTGTAGAA	1	241	3870251	-
P06-B07	P44-B09	BT3348	intended-clean	clean	complete	CTCGAAGCGCGCAATGATCT	1	241	4316462	-
P06-B08	P44-D06	BT4672	intended-clean	clean	complete	CAGTTCAATTGTTATTCTCA	1	241	6126172	+
P06-B09	P44-H09	BT3667	intended-clean	clean	complete	AAAGAGCTGTTCCAGCACAC	1	241	4757159	-
P06-B10	P45-B01	BT1754	intended-clean	clean	complete	AGGGTAATCACGCCCAATCG	1	241	2166612	+
P06-B11	P45-B07	BT3104	intended-clean	clean	complete	TCAAATAAAAGTCTATAATA	1	7777
P06-B12	P45-C01	BT4092	intended-clean	clean	complete	TCTTGTGCCGACCCGCTAGC	1	241	5345389	+
P06-C01	P45-C05	BT2775	intended-clean	clean	complete	AACCCGTAGGCACCAAGTGC	1	241	3440046	-
P06-C02	P45-E02	BT2998	intended-clean	clean	complete	CTCTTCCTACTTCTGCCCCG	1	241	3778640	+
P06-C03	P45-E09	BT2919	intended-incomplete	no-data	plate-only	CTACCCCAAAACCTAATACG		241	3662434	+
P06-C04	P46-C03	BT2756	intended-clean	clean	complete	CAACCATCCACGAACACGGA	1	241	3417993	-
P06-C05	P46-C08	BT3345	intended-clean	clean	complete	CTATCTCCAAACGAGCAACC	1	241	4310262	-
P06-C06			empty	empty	not-analyzed
P06-C07	P46-D01	BT3730	intended-clean	clean	complete	AGGTAAGCCATTGATTGAAA	1	241	4841023	-
P06-C08	P47-A02	BT2579	intended-clean	clean	complete	TAGACATCCTAGAAGTGCTG	1	241	3223076	+
P06-C09	P47-B12	BT4504	intended-clean	clean	complete	AAGGTCCCGTCCACCGGTTG	1	241	5919801	-
P06-C10	P47-C09		unintended-dud	not-analyzed	complete	GCCTATACTCACAGAGCGTC	1	7192	30230	+
P06-C11	P47-D04	BT1862	intended-clean	clean	complete	GCCCCACCTCCAATTAACCA	1	241	2336811	-
P06-C12	P47-E07	BT0683	intended-clean	clean	complete	CTAAAAAGGATCAATACACT	1	241	847887	+
P06-D01	P47-F04	BT3605	intended-clean	clean	complete	GGTTAACAATAATTACCCCC	1	241	4672883	+
P06-D02	P47-F12	BT1939	intended-clean	clean	complete	CCCGCTCACCTCCCCCGTAC	1	241	2439387	+
P06-D03	P47-G02	BT2469	intended-clean	clean	complete	TCCAATACTCCACTCCTCAA	1	241	3090020	-
P06-D04	P47-G10	BT3439	intended-clean	clean	complete	CGTCTACCCCAGCACCTCTG	1	241	4430678	-
P06-D05	P47-H06	BT0951	intended-clean	clean	complete	CTTCCCGTTTGCCTCTACCT	1	7777
P06-D06	P47-H07	BT1177	intended-clean	clean	complete	TTGTCATTAAGCTTAATCCG	1	7777
P06-D07	P47-H09	BT2647	intended-clean	clean	complete	TCAACCCTTCATTGCACCTG	1	241	3300328	+
P06-D08	P48-A07	BT4450	intended-clean	clean	complete	TCTCTATCAAACGAAACCAA	1	241	5862665	-
P06-D09	P48-B10	BT1804	intended-clean	clean	complete	CTTTTGTCCTGATCCCCTCT	1	241	2261883	+
P06-D10	P48-D01	BT3821	intended-clean	clean	complete	CAGCCCCGACTCAAGCTTCG	1	241	4973652	-
P06-D11	P48-D10	BT3338	intended-clean	clean	complete	GACGCCGGGCCACCACCTCC	1	241	4298262	+
P06-D12	P48-E01	BT2964	intended-clean	clean	complete	TTGAAAGATAGAGATGGATT	1	241	3735733	+
P06-E01	P48-F02	BT2667	intended-incomplete	no-data	plate-only	CCTTCCCGGCCCTAATAACT		241	3323429	+
P06-E02	P48-F04	BT2603	intended-clean	clean	complete	AACGTCCGGTGAATACCGCA	1	241	3244561	+
P06-E03	P48-F12	BT4194	intended-clean	clean	complete	TGAAACCATAGCACCTCCAT	1	241	5530857	-
P06-E04	P48-H03	BT1987	intended-clean	clean	complete	AACCTTTGAAGCCTATGTCC	1	241	2496521	+
P06-E05	P48-H11	BT3718	intended-clean	clean	complete	TTTACCCATTGTCTCTATTA	1	241	4828050	+
P06-E06	P49-A03	BT0157	intended-clean	clean	complete	CAATTGTCTATACAGGGCCG	1	241	162620	-
P06-E07	P49-B09	BT4619	intended-clean	clean	complete	GATTACTTGCAGCTACCAGA	1	241	6045725	-
P06-E08	P49-C03	BT2825	intended-clean	clean	complete	TAATTACAATAACGCGGCTC	1	241	3517184	-
P06-E09	P49-C08	BT3562	intended-clean	clean	complete	GCCATACTCTAATCCCCAAT	1	241	4608302	-
P06-E10	P49-D04	BT3754	intended-clean	clean	complete	CCGTGAAGGACGCCTTCCAT	1	241	4874820	+
P06-E11	P49-G05	BT2215	intended-clean	clean	complete	CCACTCCCCATAGCCCAATT	1	7777
P06-E12	P49-G08	BT3251	intended-clean	clean	complete	TTCTTACACAGAACCCATCA	1	241	4150967	-
P06-F01	P49-H09	BT4009	intended-clean	clean	complete	ACTAATGTTAAACTCGCCGA	1	241	5223409	+
P06-F02	P49-H11	BT3756	intended-clean	clean	complete	CCCTCCACCCTCCACGACAC	1	7777
P06-F03	P50-B02	BT2032	intended-clean	clean	complete	GACCAGCATAACCCCCTGAG	1	7777
P06-F04	P50-B05	BT2513	intended-clean	clean	complete	TATTACCCAACCTCGTAAGT	1	241	3138704	-
P06-F05	P50-B08	BT3346	intended-clean	clean	complete	CCCCCATCTTCAACACTCTA	1	241	4312562	-
P06-F06	P50-C03	BT2604	intended-clean	clean	complete	CTCTTGCGCCACCACGCACT	1	241	3246244	+
P06-F07	P50-C04	BT1843	intended-clean	clean	complete	CTTCCAAACAAAGAATTATT	1	241	2314959	+
P06-F08	P50-C08	BT0940	intended-clean	clean	complete	GCTTAGCACACGCACCCCGT	1	241	1150215	+
P06-F09	P50-C11	BT3904	intended-clean	clean	complete	CACCTATATACAATCCCCAG	1	241	5075926	-
P06-F10			missing-dud	no-data	missing-dud
P06-F11	P50-D02	BT2805	intended-clean	clean	complete	CAGAGACGGCCCATTTTTCC	1	241	3482559	+
P06-F12	P50-D09	BT0515	intended-clean	clean	complete	TCATACTAATCGCGGAGTAA	1	241	638687	-
P06-G01	P50-F01	BT3475	intended-clean	clean	complete	ATTAAATTTTCCATAACAGG	1	241	4476971	-
P06-G02	P50-F11	BT2540	intended-incomplete	no-data	plate-only	CTATCGCGCGAACATGAAAT		241	3173222	+
P06-G03	P50-F12	BT0676	intended-clean	clean	complete	CCCACTCAACTACCCGACCC	1	241	837594	-
P06-G04	P50-G02	BT2353	intended-clean	clean	complete	CAGGTCAATTACCACAGTCC	1	241	2932399	-
P06-G05	P50-G04	BT0388	intended-clean	clean	complete	ATACTTGGTGCCTAAGGACT	1	241	478123	-
P06-G06	P50-G10	BT2247	intended-clean	clean	complete	CTCAGCGGACTAGGCAACAG	1	241	2817047	+
P06-G07	P50-H07	BT1777	intended-clean	clean	complete	AATCTATCCAATGTAGCCTC	1	241	2216352	+
P06-G08	P51-B05	BT1000	intended-clean	clean	complete	CCCCAAAACACCCACGCAAG	1	241	1244167	-
P06-G09	P51-B11	BT0457	intended-clean	clean	complete	AAAGCCGTTTCCTAGCAAAT	1	7777
P06-G10	P51-D05	BT4568	intended-clean	clean	complete	CGACTTTCTCGAACCCTTCC	1	241	5989955	-
P06-G11	P51-E03	BT2191	intended-clean	clean	complete	TAACAAAAACAATCACTAAA	1	241	2749976	-
P06-G12	P51-F12	BT4697	intended-clean	clean	complete	TACCAATGAACCGCGCCCCG	1	241	6166371	-
P06-H01	P51-G11	BT4139	intended-clean	clean	complete	GCCCCCTCGCCCCACCCCCC	1	241	5435176	-
P06-H02	P51-H06	BT4391	intended-clean	clean	complete	TGCTCCCCTACGCCTAACAC	1	241	5784136	+
P06-H03	P52-A05	BT3918	intended-clean	clean	complete	ACATAAAACTGGTAGCGTTG	1	7777
P06-H04	P52-A09	BT2588	intended-clean	clean	complete	GAATACAACGGACCGTTTCC	1	241	3230687	-
P06-H05	P52-D01	BT2823	intended-clean	clean	complete	CCAACTGCACAATATAATGC	1	241	3514390	-
P06-H06	P52-D02	BT1555	intended-clean	clean	complete	CCCGGCCCCTCCCCGCCCCT	1	241	1923003	-
P06-H07	P52-D07	BT0643	intended-clean	clean	complete	CTTCGCCATCCCGCGTAACA	1	241	792320	+
P06-H08	P52-E01	BT3796	intended-clean	clean	complete	CACCGAACATACGCCACGTT	1	241	4932451	+
P06-H09	P52-E03	BT2595	intended-clean	clean	complete	ACACTCCCATCCCACGCTGA	1	241	3236135	-
P06-H10	P52-F08	BT2681	intended-clean	clean	complete	CGATGGGCGTGGATACGCCC	1	241	3342826	+
P06-H11	P52-G07	BT4595	intended-clean	clean	complete	TCACAGGCCGCCGTAAGCTC	1	241	6016064	-
P06-H12	P53-A10	BT2107	intended-clean	clean	complete	CCGCTATGGGAATCCACGCA	1	241	2646827	+
P07-A01			empty	empty	not-analyzed
P07-A02	P53-B09	BT1824	intended-clean	clean	complete	GGTAACACCAAGGGCACCAC	1	241	2285651	-
P07-A03	P53-D05	BT1786	intended-clean	clean	complete	ACCACTGCCCAGACTACCGT	1	241	2234201	+
P07-A04	P53-D07	BT3501	intended-clean	clean	complete	CTGAGCGGCCCTTTTCCTTC	1	241	4516353	+
P07-A05	P53-E10	BT4600	intended-clean	clean	complete	CGTTCACAGAGGCTATGATC	1	7777
P07-A06	P53-E11	BT4360	intended-clean	clean	complete	CGATACCCTCTGCCCCGCAT	1	241	5749972	-
P07-A07	P53-H10	BT3880	intended-clean	clean	complete	CCCCTCACACCGCCGACGTT	1	241	5052893	+
P07-A08	P54-A05	BT3056	intended-clean	clean	complete	GTCAGACAACACCAGCACTC	1	241	3877525	-
P07-A09	P54-B06	BT2318	intended-clean	clean	complete	AGCCGCGTGGCCCGCTCCCT	1	241	2894241	-
P07-A10	P54-B07	BT3768	intended-clean	clean	complete	AGACCAGCATAATCTTCGTC	1	241	4889454	-
P07-A11	P54-C02	BT3192	intended-clean	clean	complete	CAACGCCCCTCCCATCACCT	1	241	4082068	+
P07-A12	P54-C09	BT3247	intended-clean	clean	complete	CACGCAACTTTCCTAGCGCC	1	241	4146392	-
P07-B01	P54-C11	BT2655	intended-clean	clean	complete	ATACTAAACGTAGCCCGGCT	1	241	3308063	-
P07-B02			empty	empty	not-analyzed
P07-B03	P54-F01	BT1591	intended-clean	clean	complete	CTCCCGTCGATCCCCCCCCC	1	241	1953307	-
P07-B04	P54-F04	BT2631	intended-clean	clean	complete	CCCGTTAACGCATAAAATAC	1	241	3286113	+
P07-B05	P54-G03	BT2332	intended-clean	clean	complete	CACCCTCGACCACATACCCA	1	241	2914743	-
P07-B06	P54-G05	BT3020	intended-clean	clean	complete	CTCCTCGCACCCCGCCTTCC	1	241	3819942	+
P07-B07	P54-H04	BT3397	intended-clean	clean	complete	GTACGTGCCGCCTCCATGAG	1	241	4377534	+
P07-B08	P55-A10	BT1634	intended-clean	clean	complete	AATATATCCCGTCCAGCCCA	1	241	2020394	-
P07-B09	P55-C09	BT1788	intended-clean	clean	complete	CTGACTCTTACCTCCAGACA	1	241	2235661	+
P07-B10	P55-D08		unintended-dud	not-analyzed	complete	CTCCCCCCGCCTCCCCGCCA	1	241	3833003	-
P07-B11	P55-D10	BT1096	intended-clean	clean	complete	ATCCAAAGATTGCTTACAGA	1	241	1383448	+
P07-B12	P55-D11	BT0357	intended-clean	clean	complete	CAATCTTTTACCCCACGCTC	1	241	5999114	+
P07-C01	P55-E09	BT4527	intended-clean	clean	complete	CTCGCCGTAACCCGTCCGTT	1	241	5945626	-
P07-C02	P55-F09	BT3159	intended-clean	clean	complete	TTACCAAACCGTATCTACGA	1	241	4027926	+
P07-C03	P55-G02	BT0004	intended-incomplete	no-data	plate-only	CTCCCGGGACCCCGCCGCAA		241	2955	-
P07-C04	P55-G04	BT2362	intended-clean	clean	complete	ATTAAGAAATGATCACACAC	1	7777
P07-C05	P55-G05	BT1813	intended-clean	clean	complete	CATTGCGTATCATTTATCGC	1	241	2275492	-
P07-C06	P55-H08	BT1149	intended-clean	clean	complete	ACGACAAAAGTCAAAATTGA	1	241	1433856	+
P07-C07			empty	empty	not-analyzed
P07-C08	P56-C03	BT1481	intended-clean	clean	complete	ATCTTCCATGTATAGCGTTC	1	241	1825694	-
P07-C09	P56-C09	BT1261	intended-clean	clean	complete	GCCGGCTTAGTCTAACCCAG	1	241	1566769	+
P07-C10	P56-D07	BT3091	intended-clean	clean	complete	CCTCCCGGTCCTTCGAACCC	1	241	3924951	-
P07-C11	P56-E11	BT2282	intended-clean	clean	complete	ACCGCGCCCCCCTCCCGGGA	1	241	2862270	-
P07-C12	P56-F03	BT4047	intended-clean	clean	complete	ACACAGGAGGAGACGCCCTG	1	241	5268570	+
P07-D01	P56-H02	BT3802	intended-clean	clean	complete	CGCCCTCGGTCCTTTCCTAA	1	241	4944508	+
P07-D02	P57-A07	BT1945	intended-clean	clean	complete	TACTACCCCTAGTCTCGTAC	1	241	2446134	+
P07-D03	P57-B11	BT0402	intended-clean	clean	complete	ACGAACTTCTACAAACCCAT	1	241	490474	+
P07-D04	P57-C03	BT4759	intended-clean	clean	complete	TCCACGCCCCCCCTCCCCAC	1	241	6245850	+
P07-D05	P57-C11	BT0551	intended-clean	clean	complete	TGGACAAAGAAGCTAAACTT	1	241	678266	+
P07-D06	P57-D12	BT2884	intended-clean	clean	complete	ATGCTCTACGCTATCAGGAT	1	241	3603681	+
P07-D07	P57-E11	BT1694	intended-clean	clean	complete	TATCCCACATCTTTCCTTAA	1	7777
P07-D08	P57-G03	BT3669	intended-clean	clean	complete	ACACCCCTATATCGTGCCCG	1	241	4759266	-
P07-D09	P57-H03	BT2340	intended-clean	clean	complete	GTAACCATCCGCCCTCCTTC	1	241	2921421	+
P07-D10	P58-B03	BT2254	intended-clean	clean	complete	AGCCCGTACACATCGCCATG	1	241	2826330	+
P07-D11	P58-C05	BT2211	intended-clean	clean	complete	CAACCGCCGGCTTTGCGGCA	1	7777
P07-D12	P58-D10	BT2782	intended-clean	clean	complete	CCGACCGGTTGCCCTTCCAA	1	241	3451392	+
P07-E01	P58-D11	BT1791	intended-incomplete	no-data	plate-only	CTAAACCCATCCACACCCGG		241	2239225	+
P07-E02	P58-F09	BT1029	intended-clean	clean	complete	CAATGAGCATTAAGATACCG	1	241	1296068	+
P07-E03	P58-G04	BT2577	intended-clean	clean	complete	AATCCGACCTTAACTTGATA	1	241	3218604	-
P07-E04	P58-G10	BT4125	intended-clean	clean	complete	TCCCACCAACGCCCACCCAT	1	241	5409929	-
P07-E05	P58-H04	BT2526	intended-clean	clean	complete	ATACTAGGCGGACGTCAAGC	1	241	3156050	-
P07-E06	P59-D08	BT0254	intended-clean	clean	complete	AGCTACTCAATTACTCTATA	1	241	282807	-
P07-E07	P59-D09		unintended	not-analyzed	complete	CTACCTCACAAGACATATGC	1	7777
P07-E08	P59-E03	BT2612	intended-clean	clean	complete	CTTCAACCGCCTATCATGCG	1	241	3251129	-
P07-E09	P59-G02	BT4394	intended-clean	clean	complete	CCCGCTCAAATCCCCTTTAT	1	241	5786875	-
P07-E10	P60-B05	BT3485	intended-clean	clean	complete	ATCCGCTTGATTTCCACCTT	1	241	4493935	-
P07-E11	P60-C06	BT4635	intended-clean	clean	complete	GACTCAACTCCTATTCTGCG	1	241	6071306	+
P07-E12	P60-E04	BT2745	intended-clean	clean	complete	CTCGGTTGCTACCCCAATAC	1	241	3400820	+
P07-F01	P60-E05	BT2147	intended-clean	clean	complete	CACGCGACCCCCGACCTACA	1	241	2705729	+
P07-F02	P60-E07	BT3200	intended-clean	clean	complete	CCATTGCGATTAGCACAACC	1	241	4089430	-
P07-F03	P60-F04	BT4281	intended-clean	clean	complete	AGACGGTGAGAAGTCCAGCA	1	241	5641366	+
P07-F04	P60-F08	BT2222	intended-clean	clean	complete	AAGACCAGATTAACGTTTAA	1	241	2790866	+
P07-F05	P60-G08	BT1877	intended-clean	clean	complete	CAATTCCCTTCCCAACCTCG	1	241	2362168	+
P07-F06	P61-B02	BT3734	intended-clean	clean	complete	CCCGGATTCGCATGACTGTG	1	241	4845135	+
P07-F07	P61-C10	BT3615	intended-clean	clean	complete	CACCCAACGACCCCAGCCCA	1	241	4684834	-
P07-F08	P61-D02	BT1622	intended-clean	clean	complete	ACCTGTTAGCATACTGCACA	1	241	1997836	-
P07-F09	P61-D12	BT2083	intended-clean	clean	complete	CGGTGACAGCATGTTTTTTA	1	241	2609739	-
P07-F10	P61-F04	BT0943	intended-clean	clean	complete	GCCCCTTATACACTTATTAA	1	241	1152533	+
P07-F11	P61-F05	BT2508	intended-clean	clean	complete	CTCCCACTTTACCAACCACC	1	241	3132779	-
P07-F12	P61-F12	BT3155	intended-clean	clean	complete	TTCCCACCAACACAGGGTAT	1	7777
P07-G01	P61-H03	BT_3258	intended-clean	clean	complete	CAAGCATCCTCCCTATTCAC	1	241	4160670	-
P07-G02	P62-A11	BT4538	intended-incomplete	no-data	plate-only	TGCTGTGCGGTTCCATTTCT		241	5958429	-
P07-G03	P62-B02	BT3624	intended-clean	clean	complete	CCCCCACCCTCGCCCCTGCC	1	241	4696991	-
P07-G04	P62-F02	BT3786	intended-clean	clean	complete	CATTTCGGCACCCTCCAATC	1	241	4915147	-
P07-G05	P62-F08	BT1449	intended-clean	clean	complete	ACGTCCCCCCACCAACCGCA	1	241	1785106	+
P07-G06	P62-F10	BT1973	intended-clean	clean	complete	ACCGCCCGAATGCGTCGCCC	1	241	2482282	-
P07-G07	P63-A08	BT3280	intended-clean	clean	complete	ATTGCACGGTAATGACTCGT	1	241	4195872	+
P07-G08	P63-B04	BT3753	intended-clean	clean	complete	ACTCACCCACCCCTCCGCGA	1	7777
P07-G09	P63-C03	BT0870	intended-clean	clean	complete	TACTTAAATGTATCTCAGGT	1	241	1070571	-
P07-G10	P63-E05	BT2545	intended-clean	clean	complete	GCGAGCCGATGAATATTTCT	1	241	3179474	+
P07-G11	P63-F12	BT4643	intended-clean	clean	complete	CTCTGCCCTCTTTCTGGATC	1	241	6077937	-
P07-G12	P63-G06	BT1923	intended-clean	clean	complete	TGCATGTCCCTAAATACTAC	1	241	2412753	+
P07-H01	P63-H02	BT2109	intended-clean	clean	complete	CCTACGCGCCCCTCCCCAGA	1	7777
P07-H02	P63-H03	BT3440	intended-clean	clean	complete	CTCCGCGAGAACCGTCACCA	1	241	4432319	-
P07-H03	P63-H10	BT2770	intended-clean	clean	complete	TTGATTAGACACGTATGCGA	1	7777
P07-H04	P63-H11	BT2837	intended-clean	clean	complete	AACCCGGCACCGTCCCACCT	1	241	3540075	+
P07-H05	P64-A05	BT4229	intended-clean	clean	complete	TAAGATCTGCTAAGAACCAA	1	241	5569250	-
P07-H06	P64-B06	BT2012	intended-clean	clean	complete	CTCTCTGTCAGCCAACGAAC	1	241	2527702	+
P07-H07	P64-C01	BT1690	intended-clean	clean	complete	TCCAACCGCTCCCCCCCGAA	1	241	2086128	-
P07-H08	P64-D02	BT3282	intended-clean	clean	complete	TCTCACAGTCTGGTCTACCT	1	241	4198861	+
P07-H09	P64-E06	BT0988	intended-clean	clean	complete	TCAGCAACCGTTCTGCTAAA	1	241	1218947	+
P07-H10	P64-G03	BT3598	intended-clean	clean	complete	AAGCGCAAGCTTGTACTTAC	1	241	4659834	+
P07-H11	P65-A05	BT0050	intended-clean	clean	complete	CCTAAAGCCCGCCTATTTAA	1	7777
P07-H12	P65-A09	BT3545	intended-contam	potential-double	complete	CCAAGGTCGCCAGCGAGTCC	0.939509	241	4582661	-	TACGGATAATTGTAAAAGTT	0.0604915	7777
P08-A01			empty	empty	not-analyzed
P08-A02	P65-A10	BT2951	intended-clean	clean	complete	CCACGCATAAACGAACTAAT	1	241	3716411	+
P08-A03	P65-B01	BT0252	intended-clean	clean	complete	AGAACCATCCACACTTGATT	1	241	279957	+
P08-A04	P65-B05	BT3528	intended-clean	clean	complete	CTAGTATTCCACTCCGCGAA	1	241	4562860	+
P08-A05	P65-B12	BT2642	intended-clean	clean	complete	CCCGATAAACCGGTGCTAGC	1	241	3295055	-
P08-A06	P65-C02	BT2873	intended-clean	clean	complete	CCCATAAATTGAAGCGCCAT	1	241	3593846	+
P08-A07	P65-D03	BT0630	intended-clean	clean	complete	CTAATCTGACTCTTTGCGCC	1	241	777016	+
P08-A08	P65-D06	BT4712	intended-clean	clean	complete	GTTCCGTAAGTTCACCTCCC	1	241	6185465	-
P08-A09	P65-D09	BT2503	intended-clean	clean	complete	GGGTGCTATAGTTGGACCTC	1	241	3128409	+
P08-A10	P65-E07	BT1300	intended-clean	clean	complete	GCCATCCAGGTCCCACCACG	1	241	1621948	+
P08-A11	P65-E11	BT1210	intended-clean	clean	complete	ATTAGAAACCCACCAGATGA	1	241	1506738	+
P08-A12	P65-F12	BT1969	intended-clean	clean	complete	CGGGCCCGGCCCCCCCCATA	1	241	2474013	+
P08-B01	P65-G03	BT1704	intended-clean	clean	complete	GATGTACCACGAGTGCAGCA	1	241	2103067	-
P08-B02			empty	empty	not-analyzed
P08-B03	P65-G04	BT1742	intended-clean	clean	complete	ATCGAATAAAAAACAGGTAC	1	241	2148710	-
P08-B04	P66-B04	BT2665	intended-clean	clean	complete	TCACGCCACGCGCCCCTGCC	1	241	3322009	-
P08-B05	P66-B08	BT4230	intended-clean	clean	complete	TCCTCACTCTGGACCTGCTC	1	241	5570961	+
P08-B06	P66-E03	BT2992	intended-clean	clean	complete	GCCCCACACCAGCTCCCCCC	1	241	3772885	-
P08-B07	P66-E05	BT4544	intended-clean	clean	complete	GGTAGGAAAAACAACACCTT	1	241	5964892	-
P08-B08	P66-E11	BT3027	intended-clean	clean	complete	CGATCGGCGCGTTTACTACA	1	241	3831624	-
P08-B09	P66-F02	BT3591	intended-clean	clean	complete	ATATACTTACTAAAATACTT	1	241	4647990	+
P08-B10	P66-F06	BT4542	intended-clean	clean	complete	CGCCTTAGGAACATGTCAGC	1	241	5963068	+
P08-B11	P66-H03	BT3588	intended-clean	clean	complete	AGTAACCCCGGCTACATAAC	1	241	4643152	+
P08-B12	P67-A06	BT3476	intended-clean	clean	complete	ACTACGCACCTGAGCGAGAA	1	241	4479691	+
P08-C01	P67-A08	BT3683	intended-clean	clean	complete	CTCCTCCCCCCTGCGCATCG	1	241	4786829	-
P08-C02	P67-B07	BT2486	intended-clean	clean	complete	CCAGCTCGTTCCAGGTGCCC	1	241	3109915	+
P08-C03			missing	no-data	missing
P08-C04	P67-D02	BT3630	intended-clean	clean	complete	CCCCCAACTTTCTCTTTCCA	1	7777
P08-C05	P67-D10	BT2113	intended-clean	clean	complete	TATCCCTTTCTTTACCCCTC	1	241	2659470	+
P08-C06	P67-E10	BT3672	intended-clean	clean	complete	ACCCACCGCCACAGGACCTG	1	241	4765214	-
P08-C07	P67-G01	BT3893	intended-clean	clean	complete	AATTATTCCAGCCATGCACC	1	241	5064511	-
P08-C08			empty	empty	not-analyzed
P08-C09	P67-G04	BT2248	intended-clean	clean	complete	CAGAGTCTACCTGCTAAGAT	1	241	2818209	-
P08-C10	P67-G06		unintended	not-analyzed	complete	CCTCCGCCCTCCCCACGACC	1	7777
P08-C11	P67-H03	BT3152	intended-clean	clean	complete	TCCAGTCACATCAGCACACG	1	241	4016290	-
P08-C12	P67-H04	BT2886	intended-clean	clean	complete	CCCCCGTCGCCCCTCCCCTC	1	241	3605595	-
P08-D01	P67-H09	BT4659	intended-clean	clean	complete	AACAAATAGTACCATCTCTA	1	7777
P08-D02	P67-H11	BT3558	intended-clean	clean	complete	CAGACATTTCTAATACTTAT	1	7777
P08-D03	P68-A06	BT0455	intended-clean	clean	complete	CTCTCACTTCAAGACGCCCA	1	7777
P08-D04	P68-D01	BT4235	intended-clean	clean	complete	CAAACCGGCCTTCCCAGATT	1	241	5575722	-
P08-D05	P68-D04	BT3349	intended-clean	clean	complete	CAGAAGAGCACTGAACACTT	1	241	4318124	+
P08-D06	P68-E02	BT2221	intended-clean	clean	complete	GCGAAGTCCCGAAAGCTACC	1	241	2789838	-
P08-D07	P68-E08	BT2502	intended-clean	clean	complete	GCGCCCCCCAACACATCTCA	1	241	3127370	+
P08-D08	P68-F02	BT3335	intended-clean	clean	complete	CCCTTATGTTACCCAAAAGC	1	241	4294029	+
P08-D09	P68-G01	BT1007	intended-clean	clean	complete	CTGTTCTCATGTATGGTCGT	1	241	1254630	-
P08-D10	P68-G10	BT2393	intended-clean	clean	complete	CTAACTAGACTGTTACCCCA	1	241	2987256	+
P08-D11	P68-H05	BT0976	intended-clean	clean	complete	CTCCCGAAGGCCCAGATCGA	1	7777
P08-D12	P69-C03	BT3967	intended-clean	clean	complete	ACCTCCGGCCCCATCTCTCG	1	241	5164312	-
P08-E01			missing-dud	no-data	missing-dud
P08-E02	P69-D09	BT3797	intended-clean	clean	complete	GCTTAACCAGACCCAACCCA	1	241	4934400	+
P08-E03	P69-E05	BT4075	intended-clean	clean	complete	CCCTCCCCTACCCCTCCCAC	1	241	5313926	-
P08-E04	P69-E06	BT1982	intended-clean	clean	complete	CACCCGAACCCCTTCCCGGC	1	241	2492607	+
P08-E05	P69-G08	BT3062	intended-clean	clean	complete	TGCAAAATAGGAACACCATC	1	241	3884691	+
P08-E06	P69-H04	BT3238	intended-clean	clean	complete	CCCAGGGCTCTCCAGGCTAG	1	241	4129894	-
P08-E07	P69-H08	BT3314	intended-clean	clean	complete	CTCCCGATGCTTCCCCATAA	1	7777
P08-E08	P70-E03	BT2757	intended-clean	clean	complete	CCCCCCCCCCCATTGTATCT	1	241	3418635	+
P08-E09	P70-F08	BT3122	intended-clean	clean	complete	CCCGATCATGGCTAACGAGC	1	241	3979915	-
P08-E10	P70-G04	BT1008	intended-clean	clean	complete	GCTCCCCCCTGGGCCTGCCT	1	7777
P08-E11	P70-G09	BT1036	intended-clean	clean	complete	AAATTCGTCTGTCATCCTAT	1	241	1308046	-
P08-E12	P70-H03	BT3460	intended-clean	clean	complete	CTGTCGCCCTTTACAGACGT	1	241	4455877	+
P08-F01	P70-H05	BT4463	intended-clean	clean	complete	CGTCCACCTCCAAATGTCAA	1	241	5873313	-
P08-F02	P71-B11	BT2177	intended-clean	clean	complete	GCCAATGCTTGGCCTTAGAA	1	7777
P08-F03	P71-C02	BT4667	intended-clean	clean	complete	AAAACCGACAATGACTCGTA	1	241	6117065	+
P08-F04	P71-D03	BT3593	intended-clean	clean	complete	CCTATTTAACACCCTTCGGC	1	241	4651162	+
P08-F05	P71-E12	BT4276	intended-clean	clean	complete	CTCCTACCCTCAGCAACACC	1	241	5635678	+
P08-F06	P71-G02	BT2780	intended-clean	clean	complete	TCTAGTAATTTCGAATATTT	1	241	3447812	+
P08-F07	P71-H09	BT0076	intended-clean	clean	complete	GTAAAACTAGAATCCTTAGG	1	241	73692	-
P08-F08	P71-H10	BT3958	intended-clean	clean	complete	AACACTATACACCAACCGCG	1	241	5148333	-
P08-F09	P71-H11	BT2313	intended-clean	clean	complete	CTTCACCCATTCCTTGCTTT	1	241	2887385	+
P08-F10	P72-A07	BT2093	intended-clean	clean	complete	CGCTCCATTGACTATGCGTT	1	241	2624401	-
P08-F11	P72-C01	BT2936	intended-clean	clean	complete	TAGTTCCCTAATTTCCATTG	1	241	3693812	+
P08-F12	P72-E05	BT4438	intended-clean	clean	complete	TCCTAACACACACATTCTCC	1	241	5845350	-
P08-G01	P72-G02	BT2226	intended-clean	clean	complete	CGCCTACCTAGGCGCATCCG	1	241	2795426	-
P08-G02	P73-B03	BT3464	intended-incomplete	no-data	plate-only	CCACCACCACTAGGACCGAG		241	4459993	-
P08-G03	P73-B04	BT1619	intended-contam	potential-double	complete	CAGACCTCTTGCCGCCGACC	0.450458	241	1991457	+	ATCAGAGCCCAAAACCAAAA	0.549542	241	2463665	-
P08-G04	P73-B08	BT0087	intended-clean	clean	complete	GCTACAAGATAATCAATAAA	1	241	82287	+
P08-G05	P73-C02	BT4379	intended-clean	clean	complete	GTTAAACTTGCGTAAAGCAC	1	241	5772731	+
P08-G06	P73-C09	BT4056	intended-clean	clean	complete	AAAAGGAGAGACATAAACCC	1	241	5287304	-
P08-G07	P73-G09	BT3162	intended-clean	clean	complete	CTAATCACGAATAGACAGAG	1	241	4031775	+
P08-G08	P73-H09	BT3112	intended-clean	clean	complete	ATCCCGACAACCACCGCGGG	1	241	3961116	-
P08-G09	P74-A05	BT0142	intended-clean	clean	complete	CCCTACCCCCTTCCCTCAAC	1	241	146066	-
P08-G10	P74-B04	BT3654	intended-contam	potential-double	complete	GTCCTGACAAAACAACTGAC	0.943625	241	4733900	-	CTACCCCCCACCCGCACTCC	0.0563754	7777
P08-G11	P74-B08	BT1715	intended-clean	clean	complete	TACGCCGCTCCCCCACTCCT	1	241	2111981	+
P08-G12	P74-B11	BT0987	intended-clean	clean	complete	AGGACCCAACATGCTAGAGC	1	241	1217168	+
P08-H01	P74-C02	BT3788	intended-clean	clean	complete	CCATTTTTAAGAGACCATAG	1	241	4919860	+
P08-H02	P74-F03	BT2279	intended-clean	clean	complete	CGCTCACGCCCCTTCCGCCG	1	241	2860093	+
P08-H03	P74-F05	BT2798	intended-clean	clean	complete	ATTGAGAATACATAAGCCCC	1	241	3473035	+
P08-H04	P74-G05	BT1812	intended-clean	clean	complete	TCTCACCCTCGAAGTCCACT	1	241	2274257	-
P08-H05	P74-H02	BT2607	intended-clean	clean	complete	TCCGACGCGCCGCTTCCTAG	1	241	3248612	-
P08-H06	P74-H10	BT2637	intended-clean	clean	complete	TCAGCGATGTAGACCCAACC	1	7777
P08-H07	P75-A06	BT4629	intended-clean	clean	complete	CCCAACACCACCCAGGGTTC	1	241	6060119	+
P08-H08	P75-A11	BT3982	intended-clean	clean	complete	ACCTTGGCCTCCTCCCACTC	1	241	5184876	-
P08-H09	P75-C11	BT2675	intended-clean	clean	complete	CTATAATGACTTTCCCACCC	1	241	3334442	+
P08-H10	P75-D07	BT2495	intended-clean	clean	complete	CACCGCGCCGCGGAGTACGC	1	241	3117802	-
P08-H11	P75-D08	BT2391	intended-clean	clean	complete	TCCCCATGGATGGCCGCGAG	1	7777
P08-H12	P75-H03	BT0818	intended-clean	clean	complete	CTTCCTTTCCCCATTCCTGC	1	7777
P09-A01			empty	empty	not-analyzed
P09-A02	P76-C01	BT4060	intended-clean	clean	complete	ATTGCTCAAAGTGTACGAAC	1	241	5294582	+
P09-A03	P76-E03	BT4121	intended-clean	clean	complete	TTCCCCCCTGCCGGCCCCCC	1	241	5398606	-
P09-A04	P76-F07	BT0169	intended-clean	clean	complete	CATGATGACTACTCCCAGGA	1	241	177908	-
P09-A05	P76-G05	BT2331	intended-clean	clean	complete	AACATAACCTACAACGATTC	1	241	2914248	-
P09-A06	P77-A11	BT3064	intended-clean	clean	complete	CCATCACGATCGACCCATAG	1	241	3886040	+
P09-A07	P77-B10	BT3323	intended-clean	clean	complete	AACGCATAGTACTTGGACCC	1	241	4268897	-
P09-A08	P77-C08	BT3577	intended-clean	clean	complete	ATGCAGCCCTTTCGTCTAAG	1	241	4630328	+
P09-A09	P77-D09	BT1772	intended-clean	clean	complete	CCAATAACGCCCACTTTCCC	1	241	2201710	+
P09-A10	P77-F03	BT2984	intended-clean	clean	complete	CCGCCCTCCCACGACCGAGC	1	241	3763495	-
P09-A11	P77-F11	BT2442	intended-clean	clean	complete	TGACTCCTGCCAGTGACTTA	1	241	3059180	-
P09-A12	P77-G02	BT2458	intended-clean	clean	complete	CACCCGATCAGCCGAACTAT	1	7777
P09-B01	P77-H01	BT1359	intended-clean	clean	complete	CACGCATAACGCAACCTCTA	1	241	1686470	-
P09-B02			empty	empty	not-analyzed
P09-B03	P77-H02	BT3846	intended-clean	clean	complete	TGATACACCCGAATAAAGAG	1	241	5004579	-
P09-B04	P78-B07	BT2425	intended-clean	clean	complete	CCCATATCGCTACGGCCCCA	1	241	3029623	+
P09-B05	P78-B11	BT3601	intended-clean	clean	complete	CCCGAATTACAATGCAGATC	1	241	4664897	+
P09-B06	P78-D10	BT3621	intended-clean	clean	complete	AAGCAAAGTAATGAGAGGGA	1	241	4691866	+
P09-B07	P78-E01	BT3012	intended-clean	clean	complete	CTCTAACCTTCCTCATGAAC	1	241	3804906	-
P09-B08	P78-H12	BT3531	intended-clean	clean	complete	GTTAACAACCCGATTGTCTC	1	241	4568021	+
P09-B09	P79-A03	BT2550	intended-clean	clean	complete	AAATGTCAGTTGTAAAAACA	1	7777
P09-B10	P79-A04	BT1380	intended-clean	clean	complete	GATACCCAAAACAAACCGTA	1	7777
P09-B11	P79-A08	BT4636	intended-clean	clean	complete	CCATCTAGCCCGTGACACGT	1	7777
P09-B12	P79-B04	BT3050	intended-clean	clean	complete	CAGCCCTCCCGCCGTTCCGC	1	241	3868898	+
P09-C01	P79-F03	BT2781	intended-clean	clean	complete	GCAAAAACACCCTAACGAGC	1	7777
P09-C02	P79-F11	BT4166	intended-clean	clean	complete	TACTTCTACAGTTAAAGGTG	1	241	5480004	-
P09-C03	P79-G06	BT3493	intended-incomplete	no-data	plate-only	ACCCGAACCACGTGCTCAAC		241	4505509	-
P09-C04	P79-H07	BT1194	intended-clean	clean	complete	TCTCCGCCTTTGCCCCCTGA	1	241	1490993	-
P09-C05	P80-B07	BT2255	intended-clean	clean	complete	TCCCTTCCTCCAGGCGACCA	1	241	2828003	+
P09-C06	P80-C11	BT4440	intended-clean	clean	complete	TCATCTAGAGTAGGTCATGA	1	241	5849794	-
P09-C07	P80-E01	BT3037	intended-clean	clean	complete	AACCACCGCGATAACGCTCA	1	7777
P09-C08	P80-E12	BT3268	intended-clean	clean	complete	GCGGTTGACAAGCGCCAGCG	1	241	4173306	-
P09-C09			empty	empty	not-analyzed
P09-C10	P80-F03	BT0310	intended-clean	clean	complete	AAACCCACCACCCCCTCACT	1	241	373003	+
P09-C11	P80-F08	BT2365	intended-clean	clean	complete	ATTCATATGTGTTCCTCAAG	1	241	2951605	-
P09-C12	P80-G02	BT0696	intended-clean	clean	complete	CACGCTAGACCCGCACCTGC	1	241	867498	-
P09-D01	P80-G04	BT3863	intended-clean	clean	complete	CACGCACCCCATACTCTCTA	1	241	5031959	-
P09-D02	P80-G06	BT4303	intended-clean	clean	complete	CGACGGTCCTGCGTTATCAC	1	241	5671688	-
P09-D03	P80-H03	BT4493	intended-clean	clean	complete	ACCGGGACCCATGGCGGACC	1	241	5911119	-
P09-D04	P80-H04	BT4294	intended-clean	clean	complete	ATGCTGCCCAATGTGTTGTT	1	241	5657211	-
P09-D05	P80-H07	BT3315	intended-clean	clean	complete	ACTAATCCCGTCGAACAGAC	1	241	4259322	-
P09-D06	P81-D01	BT0913	intended-clean	clean	complete	CCTTCAGATCCCGTTTGATA	1	241	1124584	+
P09-D07	P81-D07	BT2953	intended-clean	clean	complete	GCTTCCCACGACCATTTGAT	1	241	3720787	+
P09-D08	P81-E10	BT3065	intended-clean	clean	complete	CGCCTGTTTTGGCCCCTCCT	1	241	3887233	+
P09-D09	P81-F10	BT3132	intended-clean	clean	complete	CTATCATTAATACCACGATA	1	241	3994990	-
P09-D10	P81-F11	BT4745	intended-clean	clean	complete	ATTTACCCAACGGAAGTGGC	1	7777
P09-D11	P81-H09	BT2803	intended-clean	clean	complete	TACCCGACCTCGCTCCGCCC	1	241	3479640	-
P09-D12	P82-B11	BT4024	intended-clean	clean	complete	AAGCGTCCCAATACTTAAAG	1	241	5240619	-
P09-E01	P82-D03	BT4505	intended-incomplete	no-data	plate-only	CCTCCAAATACCTACCCATA		241	5920426	-
P09-E02	P82-D11	BT3752	intended-clean	clean	complete	CCTCCCTGACGATCCTAGCC	1	241	4872069	-
P09-E03	P82-F06	BT3083	intended-clean	clean	complete	AGCCGGATAATCCAAAAAAT	1	241	3909122	+
P09-E04	P82-G09	BT4519	intended-clean	clean	complete	CATTATTCAAAAAAAGGTGC	1	7777
P09-E05	P83-B04	BT4233	intended-clean	clean	complete	CCGTGACTAAAGAGCAAGAT	1	241	5573734	-
P09-E06	P83-B06	BT2130	intended-clean	clean	complete	TCATGATATCGGCCATTATA	1	241	2682450	+
P09-E07	P83-E10	BT2957	intended-clean	clean	complete	CTTCCGCGCAAGAACAGCGC	1	241	3725272	+
P09-E08	P83-F06	BT4049	intended-clean	clean	complete	GACAAGGGCATACACTTGGT	1	7777
P09-E09	P83-H10	BT0106	intended-clean	clean	complete	CCCCGGCCCCCCGCCGGCCC	1	241	99443	+
P09-E10	P84-B05	BT0563	intended-clean	clean	complete	CGAATAATTGGAGCCGTTAT	1	241	699887	-
P09-E11	P84-B06	BT3676	intended-clean	clean	complete	CGAGCAACAGGACACTTTTG	1	241	4770434	-
P09-E12	P84-D03	BT4456	intended-clean	clean	complete	AACACTGATGACGGCAACAT	1	241	5867044	-
P09-F01	P84-G03	BT2310	intended-clean	clean	complete	ATCAACGACGACTAACGGTC	1	241	2885051	+
P09-F02	P84-G08	BT2861	intended-clean	clean	complete	TCGGCCTTCTTGGCCAGAGG	1	241	3580004	+
P09-F03	P84-H07	BT2982	intended-clean	clean	complete	CCCTGCACGACTACCCATAA	1	241	3760394	+
P09-F04	P85-A07	BT1888	intended-clean	clean	complete	CTCTACGTCATTGATACTAC	1	241	2376122	-
P09-F05	P85-B04	BT4736	intended-clean	clean	complete	GAATACTGTAGCTACCGAAC	1	241	6213716	-
P09-F06	P85-D06	BT2969	intended-clean	clean	complete	TATATACAACTGCCCCCGCA	1	241	3744815	+
P09-F07	P85-E11	BT4464	intended-clean	clean	complete	GAACCATTCAATTCACAATT	1	241	5874587	-
P09-F08	P85-F04	BT2268	intended-clean	clean	complete	CCTCAACCCGATAAGGTACT	1	241	2848553	-
P09-F09	P85-F08	BT2193	intended-clean	clean	complete	CAACGCTCAAACGTCCCGGG	1	241	2753929	+
P09-F10	P85-F09	BT3098	intended-clean	clean	complete	GTCGGCTGGTACACGCGTGT	1	241	3939017	-
P09-F11	P85-F11	BT0244	intended-clean	clean	complete	CTTTGTCCGCAATACACACT	1	241	268461	+
P09-F12	P85-H09	BT0509	intended-clean	clean	complete	CATCGCTCGCCAATGATGTC	1	241	632665	+
P09-G01	P86-A07	BT1631	intended-clean	clean	complete	CTAAAAAACCGGCTAGCGCC	1	241	2015611	+
P09-G02	P86-F10	BT3666	intended-incomplete	no-data	plate-only	CCCCCTCCCACTTCCACCGC		241	4756455	-
P09-G03	P86-H07	p5482_32	intended-clean	clean	complete	ACAAAATAATGCTAATAGGA	1	7777
P09-G04	P86-H12	BT1753	intended-clean	clean	complete	TACCGCGCCTGTTCTCCTCC	1	241	2164635	+
P09-G05	P87-C02	BT3896	intended-clean	clean	complete	AGTTTGCTACTTACAAAACT	1	241	5066835	-
P09-G06	P87-C07	BT3248	intended-clean	clean	complete	TCCCCCCCTCCAACAACTCC	1	241	4148666	+
P09-G07	P87-F02	BT4403	intended-clean	clean	complete	GCCTCCGGGCCCGGCGCATC	1	241	5800163	-
P09-G08	P87-F12	BT3689	intended-clean	clean	complete	TCCCTTTTACGGCAACGACT	1	241	4793599	-
P09-G09	P87-G01	BT2576	intended-clean	clean	complete	TGTACGATTAGGTACCGAAA	1	241	3215487	-
P09-G10	P88-B01	BT2316	intended-clean	clean	complete	GCCCTTATCAATCAGGGCTT	1	7777
P09-G11	P88-B04	BT3015	intended-incomplete	no-data	well-only	CTCCATTCTGCAAGTGAACG		241	3810600	-
P09-G12	P88-C08	BT0917	intended-clean	clean	complete	CAGACGGCAACAATTTGCCC	1	241	1127508	+
P09-H01	P88-F10	BT1141	intended-clean	clean	complete	CCCCCCCCGCTCTCCCCCAT	1	7777
P09-H02	P88-F12	BT1429	intended-clean	clean	complete	TTGTATCTATGAATTCCACT	1	241	1760680	-
P09-H03	P89-B05	BT1598	intended-clean	clean	complete	TATCATGTAGACCTTCACAA	1	7777
P09-H04	P89-D02	BT2928	intended-clean	clean	complete	TACTCGACAACCGTGACGCC	1	241	3682686	+
P09-H05	P89-G02	BT4051	intended-clean	clean	complete	AGAAGCCCATCTAGACGCTT	1	241	5278506	-
P09-H06	P90-A05	BT1479	intended-clean	clean	complete	ACCCCCCCCTCCGCAACCCA	1	241	1823233	+
P09-H07	P90-E07	BT3303	intended-clean	clean	complete	GTCCAAAAACACCTTACTAT	1	241	4241359	+
P09-H08	P90-G01	BT1827	intended-clean	clean	complete	ATCCCAAACGCTAGATCCAT	1	241	2291012	+
P09-H09	P90-G02	BT0738	intended-clean	clean	complete	CTCCCAAGCATCCGTTAAAT	1	241	916387	+
P09-H10	P90-H11	BT2364	intended-clean	clean	complete	ACAACTAAAGGGCAGCGAGT	1	241	2949409	-
P09-H11	P91-A01	BT2033	intended-clean	clean	complete	GCGTCCGCCGCAGTGCGGTC	1	241	2551965	-
P09-H12	P91-D05	BT2572	intended-clean	clean	complete	TCAAAGCCTATGTCTTCGCT	1	241	3210714	+
P10-A01			empty	empty	not-analyzed
P10-A02	P91-D11	BT3854	intended-incomplete	no-data	well-only	AACGCCCACAAGTTACCATA		241	5017321	-
P10-A03	P91-F12	BT1417	intended-incomplete	no-data	well-only	CCCTCTGCCGTTGCGCACGC		241	1751459	-
P10-A04	P91-H02	BT4445	intended-incomplete	no-data	well-only	CGGGCACGCCTCTGGCCCCC		241	5855833	-
P10-A05	P92-B04	BT3191	intended-incomplete	no-data	well-only	TCCTCCAGCCTTACCCCCAC		241	4081167	+
P10-A06	P92-C09	BT4159	intended-incomplete	no-data	well-only	TCCCCCTATTTCCCTCCACA		241	5465462	-
P10-A07	P92-D05	BT0100	intended-incomplete	no-data	well-only	TGCAAAGACAGTCCCCCATT		241	91598	-
P10-A08	P92-F05	BT4311	intended-incomplete	no-data	well-only	CTACTCGAATAGATGTGACA		241	5682084	+
P10-A09	P92-H03	BT1773	intended-incomplete	no-data	well-only	CACACGCTAAAAACCCAAGG		241	2202877	+
P10-A10	P92-H05	BT3243	intended-incomplete	no-data	well-only	TAATTCAACTGAGGACTGCA		241	4140562	-
P10-A11	P92-H12	BT2413	intended-incomplete	no-data	well-only	AAGCGAATTCTGGCGTCAGT		241	3014719	-
P10-A12	P93-C02	BT4741	intended-incomplete	no-data	well-only	CCCACTTCTTCTCCCAGTCC		241	6221267	-
P10-B01	P93-E02	BT0319	intended-incomplete	no-data	well-only	TACCGAGCCAACTCTCAGTT		241	386617	+
P10-B02			empty	empty	not-analyzed
P10-B03	P93-F06	BT4164	intended-incomplete	no-data	well-only	TTGTTGCATCACCTTGCTTG		241	5476174	-
P10-B04	P93-F08	BT2110	intended-incomplete	no-data	well-only	TCCTGACGAGTAACAACTAA		241	2652037	-
P10-B05	P93-G07	BT4310	intended-incomplete	no-data	well-only	GAACCTATGTTAACCAAGGC		241	5680535	+
P10-B06	P93-G11	BT0038	intended-incomplete	no-data	well-only	AGCCACTAATCCATACCTAT		241	35525	-
P10-B07	P93-H02	BT2253	intended-incomplete	no-data	well-only	ACACATCCCACACACCTACT		241	2825292	+
P10-B08	P93-H03	BT3297	intended-incomplete	no-data	well-only	TCAATTATTCCGAAGCATTC		241	4226215	+
P10-B09	P94-A08	BT2981	intended-incomplete	no-data	well-only	CTCCCCCGCACAACATAACC		241	3759457	-
P10-B10	P94-C05	BT0886	intended-incomplete	no-data	well-only	CCCGCAAATGACGACCGCCC		241	1087478	-
P10-B11	P94-D06	BT2199	intended-incomplete	no-data	well-only	CATTGACCGCCGATTACGGT		241	2765101	+
P10-B12	P94-F02	BT2434	intended-incomplete	no-data	well-only	GCCCAGCCCCGAATACACTG		241	3048702	+
P10-C01	P94-G01	BT3500	intended-incomplete	no-data	well-only	GCGCCTCACTCGCCCAACTC		241	4514619	-
P10-C02	P95-A11	BT3656	intended-incomplete	no-data	well-only	GGCCCGTCAGACCCTAGCTC		241	4737715	-
P10-C03	P95-A12	BT3293	no-data	no-data	no-data	GTCATGAACACTATATCATA		241	4217122	-
P10-C04			missing	no-data	missing
P10-C05	P95-B08	BT2801	intended-incomplete	no-data	well-only	CTCGCCGGGCCCGCTCCCAT		241	3476348	-
P10-C06	P95-C12	BT4407	intended-incomplete	no-data	well-only	GTCAAGAACTCTCCATATAA		241	5807554	+
P10-C07	P95-D02	BT3160	intended-incomplete	no-data	well-only	CTTTTACGCCGCACCCCCCC		241	4029457	+
P10-C08	P95-D10	BT4270	intended-incomplete	no-data	well-only	GCCCGCCGTCACAAAGTTCT		241	5627493	+
P10-C09	P95-F01	BT4093	intended-incomplete	no-data	well-only	CCCCCCATATGACCTCTAGA		241	5348016	+
P10-C10			empty	empty	not-analyzed
P10-C11	P95-F02	BT1466	intended-incomplete	no-data	well-only	ATTACCCAGATGACAAGAGT		241	1806806	+
P10-C12	P95-F12	BT0213	intended-incomplete	no-data	well-only	CATCCTTTCGTCATCAACCC		241	237039	-
P10-D01	P95-G02	BT0680	intended-incomplete	no-data	well-only	AGAACCAAAGGCAACATTCT		241	843919	+
P10-D02	P95-G05	BT2535	intended-incomplete	no-data	well-only	AAAACATCCACTGAACTAAG		241	3170108	+
P10-D03	P95-G09	BT0172	intended-incomplete	no-data	well-only	CATAGCAAATCGTCCACTCG		241	180643	-
P10-D04	P95-H07	p5482_34	intended-incomplete	no-data	well-only	ACCCCCCCTTGCCGATACCC		7192	28454	-
P10-D05	P95-H08	BT3265	intended-incomplete	no-data	well-only	ACTCTTCCGTACAGCCACAT		241	4168544	+
P10-D06	P95-H10	BT2609	intended-incomplete	no-data	well-only	GACGCGTTTGATAGTACGCC		241	3249462	+
P10-D07	P96-A05	BT1955	intended-incomplete	no-data	well-only	CTGGAACCCACATCTATGCT		241	2456594	-
P10-D08	P96-B02	BT3417	intended-incomplete	no-data	well-only	CACCCTCTATTGCGCCGGCC		241	4401095	-
P10-D09	P96-B06	BT0395	intended-incomplete	no-data	well-only	CGATCATCCCACATTCGAAC		241	484850	-
P10-D10	P96-B07	BT3743	intended-incomplete	no-data	well-only	CATCCCTGTCGTCCCATACG		241	4861016	-
P10-D11	P96-B11	BT4279	intended-incomplete	no-data	well-only	TCCCCACCCTCCCCCTCGAC		241	5638450	-
P10-D12	P96-C02	BT2176	intended-incomplete	no-data	well-only	TAAAAACGCTCACCGAGTTG		241	2736182	+
P10-E01	P96-C08	BT1333	no-data	no-data	no-data	ACGCCATCCTCCCCCCCTCC		241	1658195	+
P10-E02	P96-D08	BT3783	intended-incomplete	no-data	well-only	CCCTATTCAGCTACCTAAAA		241	4910090	+
P10-E03	P96-D10	BT3648	intended-incomplete	no-data	well-only	GCCACTTCAGCCCGCAATTA		241	4726737	-
P10-E04	P96-E12	BT2906	intended-incomplete	no-data	well-only	GACGCATAAAGCTACTACGA		241	3639728	+
P10-E05	P96-H12	BT2071	intended-incomplete	no-data	well-only	CACGAGCAATGCATTTGATT		241	2593837	-
P10-E06	P97-A06	BT1932	intended-incomplete	no-data	well-only	ACGGGCGCTTATCGCCGATT		241	2427305	+
P10-E07	P97-B02	BT3853	intended-incomplete	no-data	well-only	CTTGCTGGAAAACCAGATGT		241	5014153	+
P10-E08	P97-B07	BT2081	intended-incomplete	no-data	well-only	TACTTAGTAACGCTAGCTCA		241	2608349	-
P10-E09	P97-B08	BT3637	intended-incomplete	no-data	well-only	CCTCACCACGTAACCCTCAA		241	4713340	+
P10-E10	P97-B11	BT3701	intended-incomplete	no-data	well-only	AGGCGTACTAACTGCTTTCA		241	4806496	+
P10-E11	P97-C09	BT4290	intended-incomplete	no-data	well-only	CCTATCCCTGCAGCCTTCCC		241	5651839	+
P10-E12	P97-G04	BT4521	intended-incomplete	no-data	well-only	AACTTCGAATTATAATCACC		241	5941256	+
P10-F01	P97-H01	BT3006	intended-incomplete	no-data	well-only	AAGCGCTCTAATCTAGGGGG		241	3793837	+
P10-F02	P97-H07	p5482_07	intended-incomplete	no-data	well-only	AGCCCCCTCCCCCAGCCACA		7192	6334	+
P10-F03	P97-H11	BT3043	intended-incomplete	no-data	well-only	GCTATGGCCAGCGCGCAGTT		241	3852758	-
P10-F04	P98-A02	BT2797	intended-incomplete	no-data	well-only	AAGGTTTCGTTGAGAAAACC		241	3471520	-
P10-F05	P98-C04	BT4298	intended-incomplete	no-data	well-only	CACCCCCCCGCCCGCTACTT		241	5663913	-
P10-F06	P98-C05	BT0700	intended-incomplete	no-data	well-only	CTCTCCCCCCCCCAGTGACC		241	873310	-
P10-F07	P98-C08	BT3352	intended-incomplete	no-data	well-only	GGTAGATTATAACTACTTGC		241	4323963	+
P10-F08	P98-D08	BT1794	intended-incomplete	no-data	well-only	CGAAGAGAGCGAATACTGTT		241	2244856	+
P10-F09	P98-E10	BT1875	intended-incomplete	no-data	well-only	CGTGTGTTTGCCAGCAGCAA		241	2358659	-
P10-F10	P98-G07	p5482_26	intended-incomplete	no-data	well-only	CACGTCAAATAGTACTCGAC		7192	21653	-
P10-F11	P98-H07	BT3616	intended-incomplete	no-data	well-only	ACCCCCCCCCGCGAGCTACC		241	4685560	+
P10-F12	P99-A03	BT2034	intended-incomplete	no-data	well-only	CTTCCTCCATGAACCACATC		241	2553884	+
P10-G01	P99-A06	BT2620	intended-incomplete	no-data	well-only	ACAATGGCACACCATGGACC		241	3264118	+
P10-G02	P99-C08	BT2792	no-data	no-data	no-data	ATAGGCCCACTTGACCCAGC		241	3462757	-
P10-G03	P99-D03	BT4183	intended-incomplete	no-data	well-only	GCCGTCCGGGTGTAGCCTTC		241	5516478	-
P10-G04	P99-E11	BT1651	intended-incomplete	no-data	well-only	CCTTCTCATTCCCCTCCCCC		241	2041260	+
P10-G05	P99-F02	BT4074	intended-incomplete	no-data	well-only	TCACTTTGCTATCTGGACGA		241	5310926	+
P10-G06	P100-B08	BT3188	intended-incomplete	no-data	well-only	CCGCCCTCCACAACCACTAC		241	4078517	-
P10-G07	P100-D01	BT1546	intended-incomplete	no-data	well-only	CACATCAACCACCACAATGC		241	1906452	+
P10-G08	P100-E04	BT0171	intended-incomplete	no-data	well-only	CTTCCAACCCCCCGCCGCCG		241	179546	+
P10-G09	P100-E10	BT2569	intended-incomplete	no-data	well-only	CGCCTGAGGACTCCCCACCT		241	3206812	+
P10-G10	P100-G06	BT0555	intended-incomplete	no-data	well-only	CCACGCCACCACACACTGGT		241	687959	+
P10-G11			empty	empty	not-analyzed
P10-G12			empty	empty	not-analyzed
P10-H01			empty	empty	not-analyzed
P10-H02			empty	empty	not-analyzed
P10-H03			empty	empty	not-analyzed
P10-H04			empty	empty	not-analyzed
P10-H05			empty	empty	not-analyzed
P10-H06			empty	empty	not-analyzed
P10-H07			empty	empty	not-analyzed
P10-H08			empty	empty	not-analyzed
P10-H09			empty	empty	not-analyzed
P10-H10			empty	empty	not-analyzed
P10-H11			empty	empty	not-analyzed
P10-H12			empty	empty	not-analyzed
P11-A01			empty	empty	not-analyzed
P11-A02	P102-F12	BT0246	intended-incomplete	no-data	well-only	AGCCGGCAATAATCCAGATT		241	272661	-
P11-A03	P102-G03	BT4076	intended-incomplete	no-data	well-only	GGTGCCCCCCCCACACCCGC		241	5316331	-
P11-A04	P102-G04	BT3717	intended-incomplete	no-data	well-only	CTGTCTTACAGACTTCCGCT		241	4826960	-
P11-A05	P102-G05	BT2903	intended-incomplete	no-data	well-only	GCCCCAACGGACAACACTAC		241	3633447	+
P11-A06	P102-G12	BT3507	intended-incomplete	no-data	well-only	CTCAGCGGATACTCCCTTCG		241	4525682	+
P11-A07	P103-A01	BT2872	intended-incomplete	no-data	well-only	ATTTTCAAACTCCACTAATA		241	3593240	-
P11-A08	P103-A02	BT4066	intended-incomplete	no-data	well-only	TATAATCAGGACAGCTGGTT		241	5300422	+
P11-A09	P103-B06	BT3687	intended-incomplete	no-data	well-only	GAGCCCCGCACCGTAACCGG		241	4791382	-
P11-A10	P103-B10	BT4264	intended-incomplete	no-data	well-only	AAAATGAGGCCGATCTTAAC		241	5615205	-
P11-A11	P103-C06	BT3780	intended-incomplete	no-data	well-only	ACGGGCACCCTCCCCTCCCC		241	4905811	+
P11-A12	P103-C08	BT2813	intended-incomplete	no-data	well-only	TCCCCCCACCGCTCCACCAA		241	3494955	+
P11-B01	P103-D04	BT2693	intended-incomplete	no-data	well-only	CCGACGCCTAACTCGACCCC		241	3356607	-
P11-B02			empty	empty	not-analyzed
P11-B03	P103-D10	BT3204	intended-incomplete	no-data	well-only	CCCTATTCAAGGTTCACTCA		241	4098136	-
P11-B04	P103-D11	BT1795	intended-incomplete	no-data	well-only	CTCGCCCCTCACCACCCTCA		241	2246372	-
P11-B05	P103-F04	BT1683	intended-incomplete	no-data	well-only	ACCCAATTCTATGCGATGCC		241	2077703	+
P11-B06	P103-F05	BT0842	intended-incomplete	no-data	well-only	ACAACTACCCCATCCTCTAG		241	1037119	-
P11-B07	P104-A01	BT2574	intended-incomplete	no-data	well-only	CGGAGTTGATATCCATTGCC		241	3213876	-
P11-B08	P104-A03	BT0763	intended-incomplete	no-data	well-only	ACGTTACGTGAATAAACAAA		241	953696	+
P11-B09	P104-B03	BT2608	intended-incomplete	no-data	well-only	ATCAATGCCTAGAGCTGAAT		241	3248896	+
P11-B10	P104-B04	BT3331	intended-incomplete	no-data	well-only	TAGACCCAGACAGGCTGTAG		241	4283840	-
P11-B11	P104-C01	BT4762	intended-incomplete	no-data	well-only	GGCCTCTTAATTCAAAGTCC		241	6248478	-
P11-B12	P104-C10	BT2942	intended-incomplete	no-data	well-only	CTCGTCGACGCAGTGACTTG		241	3703001	-
P11-C01	P104-E03	BT4777	intended-incomplete	no-data	well-only	GGGGGCAGTTTGGTACAGTT		241	6257590	-
P11-C02	P104-E04	BT2824	intended-incomplete	no-data	well-only	CCATGACAAGCCCCTGTCAG		241	3515948	-
P11-C03	P104-E06	BT0533	no-data	no-data	no-data	TAGAAATACTTAAAAACAAG		241	657308	-
P11-C04	P104-G03	BT4331	intended-incomplete	no-data	well-only	CAGGGACAACCCTTATAATT		241	5704838	-
P11-C05	P104-G06	BT1191	intended-incomplete	no-data	well-only	ACGTCGCTGGCCTCCAATTC		241	1487059	-
P11-C06	P104-G07	BT4082	intended-incomplete	no-data	well-only	CGGACCCACCGTCGCCCCCG		241	5327149	-
P11-C07	P104-G12	BT3473	intended-incomplete	no-data	well-only	CCCGCCGCCCAACTGATCCC		241	4472780	+
P11-C08	P105-A01	BT1953	intended-incomplete	no-data	well-only	GAGGTACCCCTCATCGCGCT		241	2453098	+
P11-C09	P105-A03	BT3036	intended-incomplete	no-data	well-only	TTCGGTCCACAAAACAAGTT		241	3845476	-
P11-C10	P105-A06	BT4095	intended-incomplete	no-data	well-only	GAGGAACTAGACATATACCA		241	5350795	+
P11-C11			empty	empty	not-analyzed
P11-C12	P105-C01	BT1892	intended-incomplete	no-data	well-only	CGTCTACCTACACCTCTAGT		241	2380218	-
P11-D01	P105-C07	BT3377	intended-incomplete	no-data	well-only	AACATCGATTCCTGCGTCTA		241	4354413	+
P11-D02	P105-E01	BT4080	intended-incomplete	no-data	well-only	CCCACCATAAACATCCTGGT		241	5321730	-
P11-D03	P105-E03	BT4225	intended-incomplete	no-data	well-only	TACCCCCCTCACCCGCGCCG		241	5564241	+
P11-D04	P105-F07	BT3614	intended-incomplete	no-data	well-only	GAGTGCAAAAAAGAAATACT		241	4683477	-
P11-D05	P105-G12	BT2557	intended-incomplete	no-data	well-only	ACAATATACCTAAACAAAGC		241	3190139	+
P11-D06	P105-H08	BT3428	intended-incomplete	no-data	well-only	CATTGATTAAATCATCACTG		241	4418006	-
P11-D07	P106-B07	BT2460	intended-incomplete	no-data	well-only	TAGACAGACTAAGGTTAAAC		241	3079450	-
P11-D08	P106-E09	BT0993	intended-incomplete	no-data	well-only	CCACGCTGTCTACGTCAACA		241	1227223	-
P11-D09	P106-F02	BT3563	intended-incomplete	no-data	well-only	TCGCCCTATTCGACCACAAA		241	4609940	-
P11-D10	P106-F07	BT0284	intended-incomplete	no-data	well-only	CTCACCCCCTTGATAGTACA		241	329022	+
P11-D11	P106-F08	BT0946	intended-incomplete	no-data	well-only	ACCCCCCCCCAGTACCTCCC		241	1155855	-
P11-D12	P106-H01	BT3398	intended-incomplete	no-data	well-only	TGCGTAGGACTCTCAGATCT		241	4378036	-
P11-E01	P106-H02	BT3172	no-data	no-data	no-data	CAAGGCGCGCTAAGCGCTCC		241	4049472	+
P11-E02	P106-H09	BT2403	intended-incomplete	no-data	well-only	CTTGTTTTACCTCTCCCTGG		241	3000690	+
P11-E03	P106-H12	BT2930	intended-incomplete	no-data	well-only	AACATATTCGCTCCGTACTC		241	3686606	-
P11-E04	P107-A01	BT4718	intended-incomplete	no-data	well-only	AGTCATCATAGCCCATACTG		241	6193458	+
P11-E05	P107-A04	BT2971	intended-incomplete	no-data	well-only	GCCGACCGTACGTTCCTAAC		241	3749786	+
P11-E06	P107-A06	BT2097	intended-incomplete	no-data	well-only	CCCCACCCGTAGGAACGGTA		241	2630328	-
P11-E07	P107-B10	BT2144	intended-incomplete	no-data	well-only	CAAGTAGCTATTCCTGTGTT		241	2699558	-
P11-E08	P107-D11	BT2496	intended-incomplete	no-data	well-only	TCAACGCAGCTCCCATCCCC		241	3119330	-
P11-E09	P107-E04	BT4612	intended-incomplete	no-data	well-only	GGGTGATATTTTATGCATAC		241	6037422	-
P11-E10	P107-E08	BT3633	intended-incomplete	no-data	well-only	CCTCCCCCTACAAGCCCAAC		241	4707888	+
P11-E11	P107-F08	BT4436	intended-incomplete	no-data	well-only	AGGGAATACCTACTGCTCCA		241	5843353	+
P11-E12			missing-dud	no-data	missing-dud
P11-F01	P108-A03	BT1613	intended-incomplete	no-data	well-only	GTGCCTATATGCAGCATACG		241	1984065	-
P11-F02	P108-A04	BT1954	intended-incomplete	no-data	well-only	CGCCCTGCCTTCGGACCCCA		241	2454861	+
P11-F03	P108-A06	BT3965	intended-incomplete	no-data	well-only	CTCTTCACGTTCACCTCTTG		241	5161974	-
P11-F04	P108-B04	BT3478	intended-incomplete	no-data	well-only	CTTTAGTTGCGAACTCCTAA		241	4483736	-
P11-F05	P108-C11	BT3650	intended-incomplete	no-data	well-only	TTATCGCGTAAAACATGACC		241	4729605	-
P11-F06	P108-E04	BT2175	intended-incomplete	no-data	well-only	CTCACACCTTACGAAACCCG		241	2735715	-
P11-F07	P108-E05	BT2793	intended-incomplete	no-data	well-only	CTTGCCTCCCCCCCGGCCTG		241	3464053	+
P11-F08	P108-F02	BT2691	intended-incomplete	no-data	well-only	CTACGTACGAGCACACAACC		241	3354061	+
P11-F09	P108-G03	BT_r13	intended-incomplete	no-data	well-only	AATAGGCCGTTTTGATATAC		241	4984271	+
P11-F10	P108-G05	BT3641	intended-incomplete	no-data	well-only	CGCTCCCACTTAAGCGATGA		241	4718512	+
P11-F11	P108-G12	BT2462	intended-incomplete	no-data	well-only	CCTCTGTCCACCTGACGTCC		241	3084164	+
P11-F12	P108-H12	BT3207	intended-incomplete	no-data	well-only	TCGGGTGATACCAATAACAC		241	4100941	-
P11-G01	P109-A07	BT3874	intended-incomplete	no-data	well-only	CGGCCCTAGCCTCCAAGCAG		241	5048450	-
P11-G02	P109-A08	BT2858	no-data	no-data	no-data	ACCTCAATACCGCCATTTCC		241	3569971	+
P11-G03	P109-B05	BT1883	intended-incomplete	no-data	well-only	ACCTTCCTCTACTCCTATGT		241	2371011	-
P11-G04	P109-D02	BT1453	intended-incomplete	no-data	well-only	ATCTCCCCCTCGAACTTTCA		241	1790548	-
P11-G05	P109-E02	BT3773	intended-incomplete	no-data	well-only	CCCCCACGCCCATACAATAC		241	4894928	-
P11-G06	P109-E08	BT0101	intended-incomplete	no-data	well-only	CACCACTACGCCGACCCAAC		241	92664	-
P11-G07	P109-F02	BT2630	intended-incomplete	no-data	well-only	TACCTACTAGCAGTTCCCCT		241	3284620	-
P11-G08	P109-H01	BT4455	intended-incomplete	no-data	well-only	CACAACTCACCCGATCTTCG		241	5865681	+
P11-G09			missing	no-data	missing
P11-G10	P109-H06	BT0056	intended-incomplete	no-data	well-only	CTACCCTCGCCTTCCAGACC		241	52721	+
P11-G11	P110-B06	BT3886	intended-contam	inter-well	well-only	GCGGCCCGCCCCCACCGCGT	0.932182	241	1301288	+	CACCCTCACCATGACGAACA	0.0678183	241	5057139	+
P11-G12	P110-B07	p5482_27	intended-incomplete	no-data	well-only	CGACAAGATACCACTTAAAC		7192	22896	+
P11-H01	P110-B12	BT1626	intended-incomplete	no-data	well-only	CCCCCCGACTCCCCCCTCGC		241	2004818	+
P11-H02	P110-C03	p5482_04	intended-incomplete	no-data	well-only	CTCCCATCGGGTGTATAAAC		7192	2181	+
P11-H03	P110-C06	BT0539	intended-incomplete	no-data	well-only	CTCCCCCCGCCCACGCCCTG		241	662309	-
P11-H04	P110-E06	BT0793	intended-incomplete	no-data	well-only	GACACTCTATGATCATCAAT		241	983720	+
P11-H05	P110-F09	BT3124	intended-incomplete	no-data	well-only	CCACTCACGGCAGCGCACAA		241	3981769	+
P11-H06	P110-H06	BT3209	intended-incomplete	no-data	well-only	CTTCTGCACAACCGATCCCA		241	4103717	+
P11-H07	P111-A02	BT3674	intended-incomplete	no-data	well-only	TTATGCCGTCCGGTCTACCT		241	4767583	+
P11-H08	P111-A06	BT1765	intended-incomplete	no-data	well-only	ATACTACATTGATTCTAAAC		241	2185929	-
P11-H09	P111-A07	BT3330	intended-incomplete	no-data	well-only	CGTTCAAAATTACTATTCCG		241	4282141	+
P11-H10	P111-B01	BT1902	intended-incomplete	no-data	well-only	CCACTGCGCCAAAATAAGGC		241	2392186	-
P11-H11	P111-B05	BT4285	intended-incomplete	no-data	well-only	AAAGTATCATCCAATGGGGA		241	5645074	+
P11-H12	P111-B11	BT1032	intended-incomplete	no-data	well-only	CACCCTCACCATGACGAACA		241	1301288	+
P12-A01			empty	empty	not-analyzed
P12-A02	P111-C03	BT2324	intended-incomplete	no-data	well-only	CATCTAAAAATCTAAACAGT		241	2901669	+
P12-A03			missing-dud	no-data	missing-dud
P12-A04	P111-C08	BT1719	intended-incomplete	no-data	well-only	CCACCCCCAGACACCAACCG		241	2117354	+
P12-A05	P111-D05	BT0496	intended-incomplete	no-data	well-only	AACCCCAAACCCTACCCGCC		241	615197	+
P12-A06	P111-E04	BT3513	intended-incomplete	no-data	well-only	CGTTTCTACATGAGATGATC		241	4534204	-
P12-A07	P111-E12	BT4324	intended-incomplete	no-data	well-only	GAGTATTCAATCTCTGTCGT		241	5696979	-
P12-A08	P111-F02	BT2568	intended-incomplete	no-data	well-only	CCCGGCGTCACTCCATGCCA		241	3206196	-
P12-A09	P111-G01	BT2044	intended-incomplete	no-data	well-only	AAGATTGACAACCTACGCTA		241	2566740	-
P12-A10	P111-G02	BT0340	intended-incomplete	no-data	well-only	ACGGTTTGTTATACCTCGAC		241	408039	-
P12-A11	P111-H04	BT4016	intended-incomplete	no-data	well-only	CCCACACCAAAGCCTCAACC		241	5234913	-
P12-A12			missing-dud	no-data	missing-dud
P12-B01	P112-A07	BT2100	intended-incomplete	no-data	well-only	CCCGATCCTACCCCGAGCCT		241	2634637	+
P12-B02			empty	empty	not-analyzed
P12-B03	P112-A10	BT2252	intended-incomplete	no-data	well-only	CATAAACTAAAACTGCACCG		241	2823317	-
P12-B04			missing-dud	no-data	missing-dud
P12-B05	P112-C02	BT3278	intended-incomplete	no-data	well-only	CTTGGTAGTTTGTCATTCTG		241	4191032	+
P12-B06	P112-E06	BT3058	intended-incomplete	no-data	well-only	ACAAATAGCAGCCTACGTGA		241	3880389	+
P12-B07	P112-E08	BT2080	intended-incomplete	no-data	well-only	ACCCCAGCCGCCCCCGCCCC		241	2607081	-
P12-B08	P112-G10	BT2950	intended-incomplete	no-data	well-only	AGATGGGGACCATCTAGGTA		241	3714785	-
P12-B09	P112-H05	BT2767	intended-incomplete	no-data	well-only	GTAGACGCGCTCCTAACTTG		241	3426754	+
P12-B10	P113-A04	BT2459	intended-incomplete	no-data	well-only	CAGGTATCGCGAGACCCAAA		241	3077503	+
P12-B11	P113-B05	BT4711	intended-incomplete	no-data	well-only	AGTGTATACTAAGCCTATCT		241	6184535	-
P12-B12	P113-B06	BT1737	intended-incomplete	no-data	well-only	GTCTTATTACCAGACAGCGC		241	2141711	-
P12-C01	P113-B11	BT2830	intended-incomplete	no-data	well-only	TCCCCCGCCCGAATCCGGAC		241	3529105	-
P12-C02	P113-C04	BT4108	intended-incomplete	no-data	well-only	TTCACATTACCATCTGTGCC		241	5372011	-
P12-C03	P113-E01	BT2062	no-data	no-data	no-data	CGCAATGACAGTAGTATTTA		241	2580998	-
P12-C04	P113-E06	BT0879	intended-incomplete	no-data	well-only	CTCGTGGTTGCCAGTCACCC		241	1080449	+
P12-C05	P113-H02	BT2333	intended-incomplete	no-data	well-only	CCCCCACCCGGCAGACCCCG		241	2916848	+
P12-C06	P114-B04	BT2320	intended-incomplete	no-data	well-only	ACCTGCGCCGCTCGGGACCA		241	2896611	+
P12-C07	P114-B10	BT3018	intended-incomplete	no-data	well-only	CCTCCGCCCCCAACGACTTG		241	3817197	+
P12-C08	P114-C10	BT4067	intended-incomplete	no-data	well-only	CATACTTATAACAACAAACC		241	5300983	+
P12-C09	P114-D02	BT4625	intended-incomplete	no-data	well-only	AAAATATGTTTAAGTAGATG		241	6050895	+
P12-C10	P114-D03	BT3680	intended-incomplete	no-data	well-only	TTATGAAGTAAAAAGATATA		241	4781330	+
P12-C11	P114-E04	BT2905	intended-incomplete	no-data	well-only	GTCAGGTTCCTATGGCTGTG		241	3637565	-
P12-C12			empty	empty	not-analyzed
P12-D01	P114-E08	BT4642	intended-incomplete	no-data	well-only	CCCTCACCCCATACCGCCCC		241	6077307	-
P12-D02	P114-F01	BT2239	intended-incomplete	no-data	well-only	AGCCGCTTAGTTTAAAAGCA		241	2806572	+
P12-D03	P115-A03	BT1770	intended-incomplete	no-data	well-only	GTTGCAGTCCGGGTACGTCC		241	2196945	+
P12-D04	P115-A06	BT2768	intended-incomplete	no-data	well-only	CCGCTCCCCCCCCCCCGCGT		241	3427838	+
P12-D05	P115-B02	BT0438	intended-incomplete	no-data	well-only	CGCCCCCGGCCCTCCCCGTG		241	528843	-
P12-D06	P115-B06	BT4105	intended-incomplete	no-data	well-only	TCGCTACCCCGCCCGGCCCC		241	5368142	-
P12-D07	P115-B07	BT0266	intended-incomplete	no-data	well-only	GTACCAGCGCCCGGACAGTC		241	298499	+
P12-D08	P115-B12	BT4163	intended-incomplete	no-data	well-only	CCCGACACGGCCCCCCCCGC		241	5473549	-
P12-D09	P115-C06	BT4543	intended-incomplete	no-data	well-only	ATCCAAACCCCCTTCCCGTC		241	5964377	-
P12-D10	P115-C08	BT4549	intended-incomplete	no-data	well-only	CCCTCATTTGGGCTGTGACA		241	5969768	+
P12-D11	P115-D08	BT1895	intended-incomplete	no-data	well-only	AATCTTAAACCTACGCAGGA		241	2384980	-
P12-D12	P115-D12	BT1254	intended-incomplete	no-data	well-only	CACGGACCGCAAGCACAAGG		241	1559961	-
P12-E01	P115-E06	BT2999	no-data	no-data	no-data	AAATTTAGATCCGTGCTCAG		241	3780353	+
P12-E02	P115-F09	BT2040	intended-incomplete	no-data	well-only	TATTAAAAGCTTAAGCTCCC		241	2562550	-
P12-E03	P115-G08	BT3325	intended-incomplete	no-data	well-only	CCTCTACTACGACTATACAA		241	4273810	-
P12-E04	P115-G12	BT2654	intended-incomplete	no-data	well-only	TACGATCAGACGACGAGCGA		241	3306185	-
P12-E05	P116-A11	BT3165	intended-incomplete	no-data	well-only	AGATACACCACCACTAAAAA		241	4036334	+
P12-E06	P116-B09	BT0580	intended-incomplete	no-data	well-only	GAGTCATCGAGTAGAGGCCT		241	718524	-
P12-E07	P116-C11	BT2112	intended-incomplete	no-data	well-only	TTACCTCTAACTTCGGTTGG		241	2656849	-
P12-E08	P116-E02	BT0358	intended-incomplete	no-data	well-only	CTGAGCCCGTCCATACCACT		241	431012	-
P12-E09	P116-E04	BT_r11	intended-incomplete	no-data	well-only	CCAACGAAAGAGCAACTTGT		241	3327098	+
P12-E10			missing-dud	no-data	missing-dud
P12-E11			missing-dud	no-data	missing-dud
P12-E12			missing-dud	no-data	missing-dud
P12-F01	P117-B09	BT3555	intended-incomplete	no-data	well-only	TCTGAATTACTCGCCCGACA		241	4598690	-
P12-F02	P117-C02	BT4722	intended-incomplete	no-data	well-only	CGTGGGGAAGCTCCGACTCC		241	6197047	-
P12-F03	P117-D05	BT1898	intended-incomplete	no-data	well-only	CTAAAGCCCGACAACCTGGC		241	2387753	-
P12-F04	P117-E06	BT1663	intended-incomplete	no-data	well-only	GCCACTCTAGTCAACCAGAT		241	2057172	+
P12-F05	P117-E11	BT0977	intended-incomplete	no-data	well-only	CGAATTTAATGTGCACGCCC		241	1194908	+
P12-F06	P117-F02	BT2562	intended-incomplete	no-data	well-only	ATAAGACCCCAAAACAGCTG		241	3199256	-
P12-F07	P117-F10	BT4355	intended-incomplete	no-data	well-only	TCACCATCCCTAAAACGTCC		241	5739791	-
P12-F08	P117-G03	BT3146	intended-incomplete	no-data	well-only	ACCAAAGCCCCCCTGCCGCT		241	4010713	-
P12-F09			missing-dud	no-data	missing-dud
P12-F10	P118-B11	BT2860	intended-incomplete	no-data	well-only	GCACGTTATACCTCAGGACT		241	3576440	-
P12-F11	P118-D10	BT1597	intended-incomplete	no-data	well-only	TTAGGCAGTCACTACACCAT		241	1966521	-
P12-F12	P118-E01	BT3337	intended-incomplete	no-data	well-only	CGGCCCCCCCCCTATCACCC		241	4296119	-
P12-G01	P118-F11	BT3765	intended-incomplete	no-data	well-only	TAATTCGCAAGTGGACGCAA		241	4886295	-
P12-G02	P118-F12	BT1303	no-data	no-data	no-data	CCTAAAACCCTACTCCAACA		241	1623806	+
P12-G03	P118-G02	BT1941	intended-incomplete	no-data	well-only	GCAACGTCTAACCACCCCAC		241	2443572	+
P12-G04	P118-H05	BT1411	intended-incomplete	no-data	well-only	TAGCAGCACAGCCTCCCGCG		241	1745134	+
P12-G05	P119-B03	BT3131	intended-incomplete	no-data	well-only	ACCATGTACACAACCCCGCA		241	3992974	+
P12-G06			missing-dud	no-data	missing-dud
P12-G07	P119-B10	BT1249	intended-incomplete	no-data	well-only	CCTCCCTCACGCCTACCCCT		241	1556307	-
P12-G08			missing-dud	no-data	missing-dud
P12-G09	P119-C08	BT2587	intended-incomplete	no-data	well-only	GTGTAACCGCGCGCACAACG		241	3229675	+
P12-G10			missing-dud	no-data	missing-dud
P12-G11	P119-D06	BT3082	intended-incomplete	no-data	well-only	TAAAACTCCAATCGCCCGAA		241	3907481	+
P12-G12			missing-dud	no-data	missing-dud
P12-H01	P119-F04	BT1483	intended-incomplete	no-data	well-only	CCACCACGCCACATCCACCC		241	1827613	-
P12-H02	P119-F10	BT2979	intended-incomplete	no-data	well-only	AGCAACTGAATATTAGACCC		241	3757170	+
P12-H03	P119-F12	BT4483	intended-incomplete	no-data	well-only	CAATCCACTATAGTCAAGCG		241	5900935	+
P12-H04	P119-G06	BT2516	intended-incomplete	no-data	well-only	AAGATCACAGTCACTGCCAA		241	3140412	+
P12-H05	P119-G07	BT4409	intended-incomplete	no-data	well-only	AACCTTGAAACCAGCTTACA		241	5809950	+
P12-H06			missing-dud	no-data	missing-dud
P12-H07	P119-H10	BT4181	intended-incomplete	no-data	well-only	TGCACGCCTCACTTATACCG		241	5509975	-
P12-H08	P120-A09	BT3030	intended-incomplete	no-data	well-only	ACCACCCCCCCATTCCACGA		241	3836930	+
P12-H09			missing-dud	no-data	missing-dud
P12-H10	P120-C07	BT3642	intended-incomplete	no-data	well-only	GCAGACGACGTTAAGCCTCT		241	4719607	-
P12-H11	P120-C12	BT0036	intended-incomplete	no-data	well-only	CAAATACCGAATTCCCGGCA		241	32931	-
P12-H12	P120-D03	BT2912	intended-incomplete	no-data	well-only	CAAACAACCGGCCGAATGCA		241	3651528	+
P13-A01			empty	empty	not-analyzed
P13-A02	P120-E02	BT1393	intended-clean	clean	complete	GAGTCGGACAAGAAAAAACA	1	241	1721042	-
P13-A03	P120-E12	BT2404	intended-clean	clean	complete	ACCCTCGACCGAAGTCCCCC	1	241	3002469	+
P13-A04	P121-A02	BT3620	intended-clean	clean	complete	CTTCCTCCGAACAAGTCTAA	1	241	4690336	-
P13-A05	P121-A10	BT0506	intended-clean	clean	complete	CGCGCTGCCCCACGCCCGCT	1	241	628275	-
P13-A06	P121-B06	BT3413	intended-clean	clean	complete	ACACGCCTGTCCTCCAAACC	1	241	4397197	+
P13-A07	P121-C02	BT3699	intended-clean	clean	complete	GCGGAGCACGTATAGCGGAT	1	241	4804011	+
P13-A08	P121-D08	BT3956	intended-clean	clean	complete	CCTGGATACCTCCCACGGAC	1	241	5140514	+
P13-A09	P121-D12	BT3606	intended-clean	clean	complete	GAACGAATGTCTTAACGCAC	1	241	4674031	+
P13-A10	P122-A07	BT3525	intended-clean	clean	complete	CCCTACCCATTACCCAACAC	1	241	4555936	+
P13-A11	P122-A09	BT3266	intended-clean	clean	complete	CATCTATCATAAGTATACCA	1	241	4170623	-
P13-A12	P122-A10	BT2274	intended-clean	clean	complete	TAACATAAAAAACGAGCCGA	1	241	2855276	-
P13-B01	P122-A12	BT4531	intended-clean	clean	complete	CTCATAAAGCGGATACATAT	1	7777
P13-B02			empty	empty	not-analyzed
P13-B03	P122-B09	BT4295	intended-clean	clean	complete	CACTCAAGACGGGCCGCCCA	1	241	5658337	-
P13-B04	P122-C09	BT2856	intended-clean	clean	complete	TCTTAAAGTTCATAACAAAA	1	241	3567594	-
P13-B05	P122-D01	BT3046	intended-clean	clean	complete	TGGACCCCGACCACTCAGTG	1	241	3858397	+
P13-B06	P122-D09	BT4152	intended-clean	clean	complete	AACCGTACTATTTATTTACC	1	241	5453370	-
P13-B07	P122-D11	BT0994	intended-clean	clean	complete	CCTCTATAAAAATCATGACG	1	241	1230234	-
P13-B08	P122-E05		unintended-dud	not-analyzed	complete	GAGAACGGCTTAGAACACCC	1	241	4831619	-
P13-B09	P122-F05	BT2294	intended-clean	clean	complete	TCGCGACTGACGCGTAAGTA	1	7777
P13-B10	P122-F06	BT0146	intended-clean	clean	complete	CCCACATCCACGCTACCGCC	1	241	150369	+
P13-B11	P122-F12	BT4501	intended-clean	clean	complete	AAATCTACATCGAAGGTCTT	1	7777
P13-B12	P122-G01	p5482_11	intended-clean	clean	complete	CGCATCGCAATCTCGCCCCA	1	7192	10774	-
P13-C01	P122-G02	BT0109	intended-clean	clean	complete	CTCCATCGCATCCGGTCTAT	1	241	102526	+
P13-C02	P122-G05	BT1997	intended-clean	clean	complete	CATGATGACCACATTTCAGG	1	241	2510989	+
P13-C03	P122-H07	BT3100	intended-incomplete	no-data	plate-only	GCCGTGGCCCCCGCTCACTT		241	3941334	-
P13-C04	P122-H08	BT1320	intended-clean	clean	complete	CAAGAGCGTTTGAAGTACGA	1	7777
P13-C05	P122-H09	BT2497	intended-clean	clean	complete	GCTGCTAGGTATTGAGATAG	1	241	3120686	-
P13-C06	P122-H12	BT0607	intended-clean	clean	complete	GAGCAGGCATGAATACTACT	1	241	749790	-
P13-C07	P123-C01	BT4474	intended-clean	clean	complete	GACCTATCAGTCACGGCAGC	1	241	5887247	+
P13-C08	P123-D04	BT3623	intended-clean	clean	complete	CAGAAAACTATTCTATTTCA	1	241	4695809	-
P13-C09	P123-D06	BT1287	intended-clean	clean	complete	AGGTGCATAGAGAAATCCGT	1	241	1604053	-
P13-C10	P123-D10	BT3469	intended-clean	clean	complete	CGTACGTCGAGGTACTACCT	1	241	4468526	-
P13-C11	P123-E05	BT2500	intended-clean	clean	complete	AAAACCCGCGGACGCCCTCC	1	241	3124005	-
P13-C12	P123-G02	BT0245	intended-clean	clean	complete	TATTGATGGACCTTCAGATC	1	241	270908	+
P13-D01			empty	empty	not-analyzed
P13-D02	P123-G03	BT3596	intended-clean	clean	complete	CACCACATCCTAAGATTCAA	1	241	4656189	+
P13-D03	P123-H05	BT0901	intended-clean	clean	complete	TACAGAGAACCGAATACATG	1	241	1112369	-
P13-D04	P124-B01	BT0656	intended-contam	potential-double	complete	CCTCCCACACGCTACCCATA	0.58887	241	807811	-	CTCTCCAATAAACCTACCCT	0.41113	241	3737529	-
P13-D05	P124-E01	BT1764	intended-clean	clean	complete	TTAGAAGCAGCTACACATAA	1	241	2183628	+
P13-D06	P124-E10	BT3733	intended-clean	clean	complete	CCCCCACACCGCCCCGCCCC	1	241	4843146	-
P13-D07	P124-F03	BT1837	intended-clean	clean	complete	ACCCGGCAACGCTCGAATCA	1	241	2305943	+
P13-D08	P124-F08	BT3231	intended-clean	clean	complete	CATTATAAATTTCAAAAATC	1	241	4121506	+
P13-D09	P124-G01		unintended-dud	not-analyzed	complete	CGGAGCGGATACAGCTTATC	1	7777
P13-D10	P124-H02	BT3010	intended-clean	clean	complete	ACTCCCTCCACCCCCTCCGG	1	241	3801330	+
P13-D11	P124-H08	BT3729	intended-clean	clean	complete	CACTATGTAGGCCAGACTAG	1	241	4840075	-
P13-D12	P124-H10	BT4691	intended-clean	clean	complete	TAACATAGAATATTCCCGAC	1	241	6154511	-
P13-E01	P125-A04	BT1766	intended-incomplete	no-data	plate-only	GCACGTTTAATGTCACACAA		241	2187272	-
P13-E02	P125-A08	BT3187	intended-clean	clean	complete	TCGTGTAATCCTCACACCTA	1	241	4076959	+
P13-E03	P125-B02	BT2308	intended-clean	clean	complete	GCGACATCAGCAATAGTTCC	1	7777
P13-E04	P125-C10	BT2749	intended-clean	clean	complete	CCCTAAAGATGCCCGACCAT	1	241	3407600	+
P13-E05	P125-D06	BT1904	intended-clean	clean	complete	AATCACACATACCTTTTATA	1	241	2394207	+
P13-E06	P125-D08	BT3568	intended-clean	clean	complete	ATCCCTAATAAGCATTGATT	1	241	4619826	+
P13-E07	P125-D11	BT1559	intended-clean	clean	complete	TTTGCTTGCCGCAACCATCG	1	7777
P13-E08	P125-E02	BT4473	intended-clean	clean	complete	TCTCCCTCACGAATGGCCCA	1	7777
P13-E09	P125-G04	BT1721	intended-clean	clean	complete	ACGCCAATACACCCACGAGC	1	241	2119438	+
P13-E10	P125-H05	BT4227	intended-clean	clean	complete	CCCATTCCCCTGCTCACAAT	1	7777
P13-E11	P125-H09	BT2525	intended-clean	clean	complete	TCTCCTTCCTCCACCCTTCA	1	241	3154963	+
P13-E12	P126-A09	BT4516	intended-clean	clean	complete	TTAACCCTCCTCTTACACAT	1	241	5932747	-
P13-F01	P126-B04	BT2530	intended-clean	clean	complete	GTGTAGCTCAACCCTACCTG	1	241	3161984	-
P13-F02	P126-B05	p5482_01	intended-clean	clean	complete	CCATTCGATGGCATACGGTC	1	7192	357	+
P13-F03	P126-B06	BT1826	intended-clean	clean	complete	GTCCAGGCTCCTATTCAGAC	1	241	2288527	-
P13-F04	P126-C05	BT0550	intended-clean	clean	complete	ATTTAGCGACACCAGTGGAA	1	241	676107	+
P13-F05	P126-C09	BT3749	intended-contam	potential-double	complete	CACCACCACGGCAACCAAAC	0.637797	241	4867570	+	CCCCTAGCCGCCCCCCCCCG	0.362203	241	3191083	+
P13-F06	P126-D02	BT1408	intended-clean	clean	complete	CTAAGGGCATCATGACTCAG	1	241	1740390	+
P13-F07	P126-E07		unintended-dud	not-analyzed	complete	AGGCAAGACTCAGGTACATC	1	241	4921925	-
P13-F08	P126-F10	BT3582	intended-clean	clean	complete	CCTTGATGCCCCGAATAGTA	1	241	4636983	+
P13-F09	P126-G12	BT1490	intended-clean	clean	complete	CAAACACGTGCCCCAATTTC	1	7777
P13-F10	P127-A11	BT0609	intended-clean	clean	complete	CCGTTATGACACAAACATGC	1	241	751847	-
P13-F11	P127-D07		unintended	not-analyzed	complete	ATCCTCCCTCCACCCCCCCG	1	7777
P13-F12	P127-D09	BT2447	intended-clean	clean	complete	CACTACGTTTTAGAGAACCC	1	7777
P13-G01	P127-E04		unintended-dud	not-analyzed	complete	GCCCCGCGTGCCCGACGACG	1	241	3428433	+
P13-G02			missing	no-data	missing
P13-G03	P127-F01	BT0290	intended-contam	potential-double	complete	TCCTCCCCCTACGCCTGCTT	0.454754	241	338723	+	GACGCCCCTTACAGAATCCA	0.545246	241	4984922	+
P13-G04	P127-G05	BT4292	intended-clean	clean	complete	GCCACCTCCGACAACGGTTA	1	241	5654138	+
P13-G05	P128-A11	BT3541	intended-clean	clean	complete	TTACACCTATACTCGCTTAG	1	241	4578568	+
P13-G06	P128-B05	BT4514	intended-clean	clean	complete	CGACTTAACGTTATAGAGTT	1	241	5931099	-
P13-G07	P128-C08	BT2187	intended-clean	clean	complete	CCCTCTTCCCACATAGAAGA	1	241	2745533	-
P13-G08	P128-C10	BT1648	intended-clean	clean	complete	ACCAGCGAGATTGTCTAGGT	1	241	2038227	+
P13-G09	P128-C11	BT4624	intended-clean	clean	complete	CCCCATCACCCCCCACACAC	1	241	6050406	-
P13-G10	P128-D08	BT4059	intended-clean	clean	complete	CATTATCTTACCAAAGGGCG	1	241	5292833	+
P13-G11	P128-F03	BT1547	intended-clean	clean	complete	ACCCGCCTTTCCAACCCAAC	1	241	1908226	-
P13-G12	P128-F05	BT4094	intended-clean	clean	complete	CACCACTACACGCAAAGTAA	1	7777
P13-H01	P128-F10	BT2877	intended-clean	clean	complete	GACGGAATGTCTCCAACATC	1	241	3597079	-
P13-H02	P128-H12	BT4179	intended-clean	clean	complete	TCCCCCCGCCCTATCCCACC	1	241	5505904	-
P13-H03	P129-A01	BT2590	intended-clean	clean	complete	CTCCCCCCCACGCCGCCCGC	1	241	3232641	+
P13-H04	P129-D11	BT2968	intended-clean	clean	complete	CTACTCATGAACTGGAACCC	1	241	3742271	+
P13-H05	P129-F10	BT4258	intended-clean	clean	complete	GTAACAGCCACATCCCTGCC	1	241	5608721	-
P13-H06	P129-F12	BT0762	intended-clean	clean	complete	TTCCAAATCAATGCTCCTCC	1	241	951666	-
P13-H07	P129-H07	BT2181	intended-clean	clean	complete	AGGTCCGTAGTCGTGTTGAC	1	241	2739989	-
P13-H08	P130-B06	BT1023	intended-clean	clean	complete	CCCTACACAAAAACCACAAC	1	241	1282010	-
P13-H09	P130-B11	BT3996	intended-clean	clean	complete	AATGCGAGGCCTGCACCGAC	1	241	5208271	+
P13-H10	P130-C06		unintended-dud	not-analyzed	complete	TCCCGCTAACCGTGAGCATG	1	7192	30218	+
P13-H11	P130-C09	p5482_12	intended-clean	clean	complete	ACCCAACCTCCCTTTTAGGC	1	7192	12322	-
P13-H12	P130-D06		unintended-dud	not-analyzed	complete	ATCGATACGTACTTATTAAC	1	241	3458145	-
P14-A01			empty	empty	not-analyzed
P14-A02	P130-E01	p5482_20	intended-clean	clean	complete	AAAACACCTTGATTGATTCG	1	7192	18281	+
P14-A03	P130-E03	BT1510	intended-contam	potential-double	complete	AGCCCATTCAGACTCTCATG	0.486722	241	1863372	-	GTAGCGAAAAAGGCCGCACT	0.513278	241	2053911	-
P14-A04	P130-E06	BT2863	intended-clean	clean	complete	ATAATCGAGGTTGCTGACTA	1	241	3583802	+
P14-A05	P130-E12	BT1629	intended-clean	clean	complete	TCCTAACACCCCGATACCCG	1	241	2011122	+
P14-A06	P130-F05		unintended-dud	not-analyzed	complete	CCACACACCTCCCTACTCCT	1	241	5919402	-
P14-A07	P130-F09	BT0587	intended-clean	clean	complete	CACCTCGCCCCCTCAGATAC	1	241	725673	-
P14-A08	P130-G04	BT3177	intended-clean	clean	complete	TGTGCGACGTTACTACCTTG	1	241	4062260	-
P14-A09	P130-G05	BT3532	intended-clean	clean	complete	ACCGACACAACCAATAAAAC	1	241	4569192	+
P14-A10	P131-A04	BT2956	intended-clean	clean	complete	TTGAAACCCGAAACAATTAC	1	241	3724140	+
P14-A11	P131-A05	BT1135	intended-clean	clean	complete	GATCCCGTCAGTACTTATCC	1	241	1420947	-
P14-A12	P131-A06	BT0137	intended-clean	clean	complete	CTCCCACGCTCCGCACTAGT	1	7777
P14-B01	P131-A07	BT1319	intended-clean	clean	complete	GTATGAGACAAGGGAAAGGT	1	241	1644668	+
P14-B02			empty	empty	not-analyzed
P14-B03	P131-B12	BT0941	intended-clean	clean	complete	CACTAACCTCAGTGAAACCC	1	7777
P14-B04	P131-C03	BT3237	intended-clean	clean	complete	TGTGACACACATTTCTTTAC	1	241	4128834	+
P14-B05	P131-C05	BT2762	intended-clean	clean	complete	CCCTGGCAGTCCACAATAAA	1	7777
P14-B06	P131-E07	BT1858	intended-clean	clean	complete	CCCCAGGCGTAGCAGGCCAC	1	241	2331476	+
P14-B07	P131-G05	BT2849	intended-clean	clean	complete	CATCTCATTTGTCACCTCCC	1	241	3554655	-
P14-B08	P131-G07	BT2227	intended-clean	clean	complete	CCTACCCCGCGCTCTGCCCT	1	241	2796271	-
P14-B09	P132-B02	BT2908	intended-clean	clean	complete	CGGGTCTACAACCCGCCAGA	1	241	3643422	+
P14-B10	P132-B06		unintended	not-analyzed	complete	CCGCCCCCCCTCCTCCCTCC	1	7777
P14-B11	P132-C01	BT2822	intended-clean	clean	complete	CAAAGTTCATACGTAATCCA	1	241	3513080	-
P14-B12	P132-D12		unintended-dud	not-analyzed	complete	GCCCCTCCCCGCCCTCCCGC	1	241	3632983	-
P14-C01	P132-E06	BT3099	intended-clean	clean	complete	GTTGGAGTACAATGAGGCAT	1	241	3939901	-
P14-C02	P132-F02	BT4333	intended-clean	clean	complete	CAACTTCTTGATAAATGACG	1	241	5706376	+
P14-C03	P132-H12	BT1901	intended-incomplete	no-data	plate-only	TCCCGTCCCCCCTCCCTTCC		241	2391221	-
P14-C04	P133-C01	BT0212	intended-clean	clean	complete	AAAAGACCCCTCCGTCTGAA	1	241	235622	-
P14-C05	P133-E09	BT4500	intended-clean	clean	complete	TAGATCAGAGTGTGATTCGC	1	241	5915561	-
P14-C06	P133-E12	BT4129	intended-clean	clean	complete	TCCACCCATAGCCTTAACCG	1	241	5414735	+
P14-C07	P133-H05	BT2866	intended-clean	clean	complete	CGCACCTAAATCTCGCATGT	1	241	3587018	-
P14-C08	P133-H06	BT3557	intended-clean	clean	complete	AGACGCCCTGCGTATCACCT	1	241	4600728	+
P14-C09	P134-B05	BT2935	intended-clean	clean	complete	CTCCGTGCAGCTTACCGCCT	1	241	3692832	+
P14-C10	P134-B09	BT2857	intended-clean	clean	complete	TGACCACCCATCAAGCAGGT	1	241	3568757	+
P14-C11	P134-C09	BT2854	intended-clean	clean	complete	GACGACGTTCTTCAAAGCAA	1	241	3562622	+
P14-C12	P134-D11	BT2372	intended-clean	clean	complete	AGCCTGCTACCTTTACGTGT	1	241	2957992	-
P14-D01	P134-F02	BT4275	intended-clean	clean	complete	AGTCTAACGTGACAGCAGTA	1	241	5635246	+
P14-D02			empty	empty	not-analyzed
P14-D03	P134-F10	BT1401	intended-clean	clean	complete	CGCGACGAAAATATTACGCA	1	241	1729322	+
P14-D04	P134-G09	BT0989	intended-clean	clean	complete	ATTTTTAGAGCCCGTAGAGC	1	7777
P14-D05	P134-G10	BT3556	intended-clean	clean	complete	CTATAATCCACGTTAAAGGC	1	241	4599504	-
P14-D06	P135-A10	BT2943	intended-clean	clean	complete	CTTAGCCTCCGAAGGAATCA	1	241	3704508	-
P14-D07	P135-A12	BT1337	intended-clean	clean	complete	TTAACAACTGTATCACTAAC	1	241	1662527	+
P14-D08	P135-F03	BT0958	intended-clean	clean	complete	CCCCACACACCCCCACGGCC	1	241	1170639	+
P14-D09	P135-F09	BT3702	intended-clean	clean	complete	TCCGGTACCCATTTCTCCCC	1	241	4808902	-
P14-D10	P136-D05	BT4696	intended-clean	clean	complete	TCCATCGATTGGACACACTT	1	7777
P14-D11	P136-F10	BT3201	intended-clean	clean	complete	TCCGATAGGTAGACGAGGAT	1	241	4091484	-
P14-D12	P136-G08	BT2869	intended-clean	clean	complete	CAGAGCGATCACCTTCCTTA	1	241	3590306	+
P14-E01	P136-G11	BT4116	intended-incomplete	no-data	plate-only	GCAGATAAACGAACGGGACC		241	5390350	+
P14-E02	P136-H03	BT1582	intended-contam	potential-double	complete	ACCACACTACACTACTATGA	0.438462	241	1944947	+	GTCCCCCCCCACCCCGACTT	0.561538	241	5384895	-
P14-E03	P137-A03	BT0162	intended-clean	clean	complete	GCCGGCCCCTCTCATCCCTA	1	241	168810	-
P14-E04	P137-A10	BT2384	intended-clean	clean	complete	GTGCAGGCCCCGCGTGGAAG	1	241	2973017	+
P14-E05	P137-D06	p5482_23	intended-clean	clean	complete	TCCCGCCCGGCGCCGCCCGC	1	7192	20327	-
P14-E06	P137-E07	BT2437	intended-clean	clean	complete	TGGATAAATAGCCCTCCTTC	1	241	3052379	-
P14-E07	P137-E09		unintended-dud	not-analyzed	complete	CTCGCATCCCTTACCTGTGG	1	7777
P14-E08	P137-F12	BT4526	intended-clean	clean	complete	CATACAATATTATAAAAACC	1	241	5945143	+
P14-E09	P137-G01	BT2744	intended-clean	clean	complete	GAACACACTGGCCGAGTCTA	1	241	3399446	+
P14-E10	P137-G03	BT1477	intended-clean	clean	complete	CCCCAACCTCTAGCCCCCAG	1	241	1820110	+
P14-E11	P137-H06	BT2601	intended-contam	potential-double	complete	GCACAGGAAGAAACTCTGTT	0.159382	241	3240950	+	CCCCCACCCCGACACCCCCC	0.810098	7777			CCCCCCCCCCCACACCCCCC	0.03052	7777
P14-E12	P138-C01	BT4172	intended-clean	clean	complete	CACGTGTACCTGGGCAAGTA	1	7777
P14-F01	P138-C07	BT0348	intended-clean	clean	complete	TCATTATTTGCTACGCACAA	1	7777
P14-F02	P138-C09	BT4344	intended-clean	clean	complete	TCATCAAGAATGCAATCACG	1	7777
P14-F03	P138-D03	BT3908	intended-clean	clean	complete	CCACGAACTTGCACTATCGC	1	241	5081478	+
P14-F04	P138-F07	BT1585	intended-clean	clean	complete	TTAATAAAGTCGTGCCAGCT	1	241	1947770	+
P14-F05	P138-G07	BT2283	intended-clean	clean	complete	ACCTCCTCCACTCTCCACCC	1	7777
P14-F06	P138-H04	BT0450	intended-clean	clean	complete	ACAACACACTGACCCGTCGG	1	7777
P14-F07	P139-A05	BT1173	intended-clean	clean	complete	CACAATGCGGAACACAGTAA	1	7777
P14-F08	P139-A10	BT3682	intended-clean	clean	complete	AGGAAAGGTACCGTACCCCA	1	241	4785664	-
P14-F09	P139-B02	BT2746	intended-clean	clean	complete	ATCCTCGCCCTACCATGCAC	1	241	3402013	+
P14-F10	P139-B06	BT4446	intended-clean	clean	complete	TCCCCTTCGCACACTAAATA	1	7777
P14-F11	P139-B08	BT3217	intended-clean	clean	complete	AATAAGACTACGCTACGTAC	1	241	4108624	-
P14-F12	P139-C02	BT2359	intended-clean	clean	complete	CCCTGTTTCACTATAATATT	1	241	2940020	+
P14-G01	P139-C11	BT4187	intended-clean	clean	complete	CCCACCCCACCCTCAACCCC	1	241	5522413	+
P14-G02			missing-dud	no-data	missing-dud
P14-G03	P139-D12	BT1314	intended-clean	clean	complete	CGTCTATTGCAAGCAGCTTA	1	7777
P14-G04	P139-E02	BT2077	intended-clean	clean	complete	CGTGCACAAATGCACGCACC	1	241	2602491	+
P14-G05	P139-F12		unintended-dud	not-analyzed	complete	AGTCCTACACATCTCCCCCT	1	7777
P14-G06	P139-H07	BT1162	intended-clean	clean	complete	CGTCCCCCCCCCGACACCCC	1	7777
P14-G07	P139-H12	BT2441	intended-clean	clean	complete	CAGAAGCCACCCGCGGACTA	1	241	3057925	+
P14-G08	P140-A06	BT3685	intended-clean	clean	complete	CACCACAGTCAATGCAGTGT	1	7777
P14-G09	P140-B10	BT3086	intended-clean	clean	complete	CCCATGCCCCCTTTCCCGCC	1	241	3914512	-
P14-G10	P140-C04	BT4180	intended-clean	clean	complete	ACTTGACATACTTCACCGAT	1	241	5507151	-
P14-G11	P140-C10	BT3173	intended-clean	clean	complete	CACCCAAGGATTACCACGGT	1	241	4052542	-
P14-G12	P140-E09	BT0658	intended-clean	clean	complete	CACTTACCGTAGTTTTAGAT	1	241	811217	+
P14-H01	P140-F01	BT4140	intended-clean	clean	complete	GCCAACCCGCCCTACGATCC	1	241	5435936	+
P14-H02	P140-F05	BT3336	intended-clean	clean	complete	GCCTCCCCCGCCCGCCCACC	1	241	4295232	+
P14-H03	P140-F07	BT3262	intended-clean	clean	complete	ACTTTTTGACGGGTCACCCA	1	241	4166400	+
P14-H04	P140-F09	BT2435	intended-clean	clean	complete	CCCCCCACTCTCAAAAATCC	1	7777
P14-H05	P140-H11	BT0299	intended-clean	clean	complete	AGTATTCCACCCAACAACTC	1	7777
P14-H06	P141-A01	BT3374	intended-contam	potential-double	complete	TTACCCGGGTCCAGCACTAT	0.685243	241	4350876	+	CAAGAAGTCAATCACAAACT	0.314757	7777
P14-H07	P141-A03	BT0296	intended-clean	clean	complete	GTACCCCCGAACCCACTGAC	1	241	346578	-
P14-H08	P141-A04	BT0968	intended-clean	clean	complete	ACGCTACAAGCAGTGACCGT	1	241	1186042	+
P14-H09	P141-A08	BT0008	intended-clean	clean	complete	TACCTTCAATCGCAGCGTAC	1	241	5296	+
P14-H10	P141-B07		unintended-dud	not-analyzed	complete	GGTCCCCAAGCCTGACGAAC	1	241	3573673	-
P14-H11	P141-C09	BT2217	intended-clean	clean	complete	TCCCCTATCCTCCCACCCCT	1	241	2786250	+
P14-H12	P141-E03		unintended-dud	not-analyzed	complete	GATCTACAAGACACCGCTGC	0.726645	241	1092232	-	AGTAGGAATGAATCGTGCTT	0.273355	241	4230296	-
P15-A01			empty	empty	not-analyzed
P15-A02	P141-G09	BT1676	intended-clean	clean	complete	ACCCATCCCCCACCACAGTC	1	241	2070070	-
P15-A03	P141-H10	BT2370	intended-clean	clean	complete	AACACACTAACCACGAAAAA	1	241	2956404	+
P15-A04	P142-B05	BT4246	intended-clean	clean	complete	ACTACCTCTGCTGGTAGATC	1	241	5595109	+
P15-A05	P142-C12	BT1142	intended-clean	clean	complete	CCATCACCCTTACATAAGCC	1	7777
P15-A06	P142-E01	BT1909	intended-clean	clean	complete	TGCACCCCCGCCTCACCTCC	1	241	2398637	-
P15-A07	P142-H03	BT1182	intended-clean	clean	complete	CAAGACCACCCTGGAATCAT	1	241	1472015	-
P15-A08	P142-H06	BT1703	intended-contam	potential-double	complete	ACCCACTCACGTTCCATTCT	0.742513	241	2101752	-	CCCCACTCTCCCTCACCTTC	0.257487	241	3954201	+
P15-A09	P143-A04	BT4250	intended-clean	clean	complete	GTCCCCCACCCAGGAATCCG	1	241	5600962	-
P15-A10	P143-D02	BT3955	intended-clean	clean	complete	CCCCACCCTCGGCCCCCCCC	1	241	5140182	-
P15-A11	P143-D03	BT0257	intended-clean	clean	complete	CCGATTACCACTTAAACATT	1	241	286557	+
P15-A12	P143-E06	BT3487	intended-clean	clean	complete	AGCTTACCAATGGTCCAAGT	1	241	4496585	-
P15-B01	P143-G06	BT3047	intended-clean	clean	complete	CGCCACAGTCCCACCAACCG	1	241	3860615	+
P15-B02			empty	empty	not-analyzed
P15-B03	P143-H12	BT0040	intended-clean	clean	complete	CCATGGCAGCCCCCCCACCT	1	241	37017	-
P15-B04	P144-A02	BT4700	intended-clean	clean	complete	CCCCACCCAGAGTCCCTCCC	1	241	6169412	+
P15-B05	P144-C09	BT3088	intended-clean	clean	complete	CTGGCAGCTTCTCCCTCAGC	1	7777
P15-B06	P144-C11	BT4096	intended-clean	clean	complete	CCTCCAGCCACCCTACCTTC	1	241	5352035	-
P15-B07	P144-D06	BT1763	intended-clean	clean	complete	CTTACCATATTCTCGTTGAA	1	7777
P15-B08	P144-D09	BT2456	intended-clean	clean	complete	ACACCCACTACTGCCTCACG	1	241	3072204	-
P15-B09	P144-E06	BT2406	intended-clean	clean	complete	ATAATTCTACCTGGAACATC	1	241	3004961	+
P15-B10	P144-F05	BT2139	intended-clean	clean	complete	TCCTTAAATAGTGTGCAAAA	1	241	2693179	-
P15-B11	P144-F11	BT3128	intended-clean	clean	complete	TCGAACGTCGTGTTGCCTCC	1	241	3988325	-
P15-B12	P144-G04	BT0316	intended-clean	clean	complete	CTGCCCCCTCCTGCCCCCCA	1	241	380882	+
P15-C01	P145-A04	BT0052	intended-clean	clean	complete	ACCGTCGCATTGTACCTTAA	1	241	48038	-
P15-C02	P145-C01		unintended-dud	not-analyzed	complete	GCCCTCCATTTCTAACATAT	1	7777
P15-C03	P145-C07	BT3488	intended-incomplete	no-data	plate-only	ACACCCCACTCCCCACAATC		241	4498811	+
P15-C04	P145-C10	BT4123	intended-clean	clean	complete	ATCAATACTTCGTAGTACGG	1	241	5403608	+
P15-C05	P145-D09	BT2431	intended-clean	clean	complete	ATATGCGTGTTCGCGGCTTA	1	241	3042503	+
P15-C06	P145-E06	BT1822	intended-clean	clean	complete	CTGACCCCTTCACTCGCTCT	1	241	2283937	-
P15-C07	P145-G03	BT2613	intended-clean	clean	complete	ATATGTCAACTAAGCTGATA	1	241	3252381	-
P15-C08	P146-A12	BT4732	intended-clean	clean	complete	TCCGGGATTCCAAGACAAAT	1	241	6209562	+
P15-C09	P146-D11	BT3288	intended-clean	clean	complete	GTTAGCGATGAAAGTTCATC	1	241	4206462	-
P15-C10	P146-E05	BT2636	intended-clean	clean	complete	TCTTTGTACAGAAAGCGTGC	1	241	3290591	+
P15-C11	P146-F04	BT3029	intended-clean	clean	complete	ACGGCATCGCTAACACCTAG	1	241	3834702	+
P15-C12	P146-G02		unintended-dud	not-analyzed	complete	TCGGATCAGTCTGCGCCGTC	1	7777
P15-D01	P146-G06	BT1992	intended-clean	clean	complete	CACTTCTCCCAATCCCCCGT	1	241	2502555	+
P15-D02	P146-H02		unintended-dud	not-analyzed	complete	ACACAACACGACCTACACTA	1	241	4183402	-
P15-D03			empty	empty	not-analyzed
P15-D04	P147-A01	BT4109	intended-clean	clean	complete	GCCGCACGCCCCACCCCCTC	1	241	5373449	-
P15-D05	P147-B08	BT3629	intended-clean	clean	complete	GCCGCTGAACTTCCCACCTG	1	241	4701530	+
P15-D06	P147-C07	BT2907	intended-clean	clean	complete	AGCTTGGCTTGATGACAAGC	1	241	3641235	+
P15-D07	P147-C10	BT1265	intended-clean	clean	complete	CACAAACACAAATATGGGCG	1	241	1572422	-
P15-D08	P147-E01	BT2806	intended-clean	clean	complete	AAGATTGAATTTTTAACTGA	1	241	3485227	+
P15-D09	P147-E06	BT0634	intended-contam	potential-double	complete	AACATATGAACCAGGCACAA	0.508148	241	782019	-	TTTTACAATCGATAACATTA	0.491852	241	2415842	+
P15-D10	P147-F02	BT3954	intended-clean	clean	complete	TGACACCCAAGTGCGTAAGA	1	241	5138544	+
P15-D11	P147-H08	BT2432	intended-clean	clean	complete	TCCCTGCCCATCCCCTCCAT	1	241	3044871	-
P15-D12	P148-B09	BT3559	intended-clean	clean	complete	CCTGCGCAGCTTTTGTATCG	1	241	4603287	-
P15-E01	P148-F04	BT2090	intended-incomplete	no-data	plate-only	CGCAACCATCTTCGAAGACC		241	2619620	-
P15-E02	P148-F12	BT1004	intended-clean	clean	complete	ACCACCTCCTCCGCCGATGA	1	241	1252417	+
P15-E03	P148-G02	BT3533	intended-clean	clean	complete	CATTCAGCCCACCGTCATCT	1	241	4571479	+
P15-E04	P148-G11	BT0183	intended-clean	clean	complete	CGTTCCCCGCACTCCGCTCC	1	241	193986	+
P15-E05	P148-G12	BT0202	intended-clean	clean	complete	CAATACTGTGGAAACTACAT	1	241	217554	-
P15-E06	P149-A02	BT1058	intended-clean	clean	complete	AGGACCCGCCCTTTCTCGCT	1	241	1345350	+
P15-E07	P149-B08	BT3014	intended-clean	clean	complete	ATACACGGGCCCGCGCGACA	1	241	3808766	-
P15-E08	P149-C03	BT3823	intended-clean	clean	complete	CGCCCCGTTTCGCTAAAAGC	1	241	4975584	-
P15-E09	P149-C05	BT2914	intended-clean	clean	complete	CGCTTCCCTCCCCGTTCCCC	1	241	3655651	+
P15-E10	P149-C11	BT2602	intended-clean	clean	complete	AATTAGCTCAAGACACCCCA	1	241	3241873	+
P15-E11	P149-E01	BT3583	intended-clean	clean	complete	CAAGATGAACCAGCGTAAAG	1	241	4638000	-
P15-E12	P149-E03	BT0720	intended-clean	clean	complete	GCCCCCAACCCCGCACCCCC	1	241	893745	+
P15-F01	P149-E09	BT4727	intended-clean	clean	complete	CATTGCGACTCCCCCTCCCC	1	241	6206394	-
P15-F02	P149-F04	BT3017	intended-clean	clean	complete	CGGCCCGTCGGTCCGCATGC	1	241	3815430	+
P15-F03	P149-F08	BT0275	intended-clean	clean	complete	CTCTATTCCCACGCATACGT	1	241	317024	-
P15-F04	P149-F10	BT4155	intended-clean	clean	complete	CCACCAGGTCTCACGAACAT	1	7777
P15-F05	P149-H02	BT0294	intended-clean	clean	complete	CTCAGCCGAATCCAGCCCAC	1	7777
P15-F06	P150-A12	BT1745	intended-clean	clean	complete	ATAGTGGGGTGTAACAGGCA	1	7777
P15-F07	P150-B08	BT0045	intended-clean	clean	complete	CATCATTATCCCTATATTCG	1	7777
P15-F08	P150-C02	BT3571	intended-clean	clean	complete	CCAACACGAGTCGATTCCAA	1	7777
P15-F09	P150-D11	BT4631	intended-clean	clean	complete	CCCCATCACTCGGGTTGACG	1	241	6063289	+
P15-F10	P150-G07	BT2037	intended-clean	clean	complete	ACGCCTCGCTCCCATCAACC	1	241	2556963	+
P15-F11	P151-A09	BT0488	intended-clean	clean	complete	CAAAACCAATTAAGCGCAGC	1	7777
P15-F12	P151-B01	BT4472	intended-clean	clean	complete	GCCCGCCCCGCATCCTTCTT	1	241	5884260	-
P15-G01	P151-C02	BT2251	intended-clean	clean	complete	CAAAAACTCAGTTCGAATAT	1	241	2820756	+
P15-G02	P151-C08	BT1442	intended-incomplete	no-data	plate-only	ATCGTCTTAAGTAAGTGAAT		241	1777458	-
P15-G03	P151-C12	BT2774	intended-clean	clean	complete	AGGACCCCAGAATCCAAGAT	1	241	3437406	+
P15-G04	P151-D04		unintended-dud	not-analyzed	complete	CGGCACGTGCCTACCCGCTA	1	7777
P15-G05	P151-D05	BT1291	intended-clean	clean	complete	AACAAATATAAAAATCTCCC	1	7777
P15-G06	P151-D10	BT3045	intended-clean	clean	complete	GCCGCGCCCCCCCCCTACCG	1	241	3855926	-
P15-G07	P151-E02	BT2076	intended-clean	clean	complete	GTCAATCAAACATGAACAGA	1	241	2601015	+
P15-G08	P151-E08		unintended-dud	not-analyzed	complete	AACTCTAAACCCCCACCAAA	1	241	3360428	-
P15-G09	P151-G01	BT3256	intended-clean	clean	complete	GCGGTTCCTGGCACATTAGG	1	241	4157864	-
P15-G10	P151-G02	BT1074	intended-contam	potential-double	complete	AACCCTTTTACCGAAACTAC	0.864074	241	1361493	-	CACCCCCCCGCCCTTCCCCC	0.135926	241	5154224	+
P15-G11	P151-G08	BT4488	intended-clean	clean	complete	GGGGGGCGTCCATGCCTTAT	1	241	5904667	+
P15-G12	P151-H03	BT3574	intended-clean	clean	complete	ATACCCGTCCCCTGCCGAAT	1	241	4627580	-
P15-H01	P151-H04	BT4283	intended-clean	clean	complete	CACTGCGCTACAAAACGAGA	1	241	5643296	+
P15-H02	P151-H08	BT1562	intended-clean	clean	complete	AGTTGAAAACGTAGTCTAAT	1	241	1928397	-
P15-H03	P151-H10	BT0288	intended-clean	clean	complete	TTAAAGATACCAAAAGGATT	1	241	333768	-
P15-H04	P151-H11	BT2821	intended-clean	clean	complete	TAACTCACCAGACCTGACAA	1	7777
P15-H05	P151-H12	BT2385	intended-clean	clean	complete	CCACACATCACCGCCACCCC	1	241	2973846	+
P15-H06	P152-A05	BT2656	intended-clean	clean	complete	TTTTCTTATTGACTTTACTA	1	241	3310526	-
P15-H07	P152-C01	BT3914	intended-clean	clean	complete	CCCCAAGAAGAACCTCTAGG	1	241	5088799	+
P15-H08	P152-C12	BT3638	intended-clean	clean	complete	TTCAAAAACTTGCCTACACA	1	7777
P15-H09	P152-F03	BT2465	intended-contam	potential-double	complete	AGTCCCTCCCCACCCCCTGT	0.600832	7777			CGCCATATTGTCACCCCTCA	0.399168	7777
P15-H10	P152-F10	BT4738	intended-clean	clean	complete	CAGCGGTGTAAAGCCGCAGA	1	241	6216173	-
P15-H11	P152-G11	BT1288	intended-clean	clean	complete	TGCTAGTCTCCCCCGGCACA	1	241	1605234	+
P15-H12	P152-H08	BT4162	intended-clean	clean	complete	TTTTAAAGAAAACTACACCC	1	241	5471008	-
P16-A01			empty	empty	not-analyzed
P16-A02	P152-H12	BT4111	intended-clean	clean	complete	ACACACGCAGATTTTTGACA	1	241	5378108	-
P16-A03	P153-B02		unintended-dud	not-analyzed	complete	ATTACGCACACTGACCTTGT	1	241	5016210	+
P16-A04	P153-B06	BT0540	intended-clean	clean	complete	ATACGTTAAAACCATACTTG	1	241	664572	+
P16-A05	P153-B11	BT4112	intended-clean	clean	complete	GCCCCCTACGCGCGTCTACC	1	241	5382104	-
P16-A06	P153-C02	BT2422	intended-clean	clean	complete	CCGTTCCTTATGGCACACAT	1	241	3025440	-
P16-A07	P153-C08	BT1001	intended-contam	potential-double	complete	CACCCTCCAAGGCCTATTAG	0.508428	241	1246802	-	CCTGGCACACATAACCGGCC	0.491572	7777
P16-A08	P153-C10	BT2067	intended-clean	clean	complete	CCCCGGTCCCTGCCACACTC	1	241	2589385	+
P16-A09	P153-C11	BT3016	intended-clean	clean	complete	TATAAAAGTCGGCTACATTT	1	241	3813770	+
P16-A10	P153-D06	BT3649	intended-clean	clean	complete	TCTTGGTCCGTTTGCAGTAA	1	241	4728638	+
P16-A11	P153-F05	BT3739	intended-clean	clean	complete	TTGCGCTGCCCCCCGCGCCC	1	7777
P16-A12	P154-A02	BT3035	intended-clean	clean	complete	AATTCAGCGAGGGCTACATA	1	241	3842978	+
P16-B01	P154-A07	BT1846	intended-clean	clean	complete	ACCCCCCTCCCGTCCACCCC	1	241	2318880	-
P16-B02			empty	empty	not-analyzed
P16-B03	P154-A12	BT1532	intended-clean	clean	complete	CCCCTCCCCTCCCCCTCTAC	1	241	1891672	+
P16-B04	P154-B10	BT2926	intended-clean	clean	complete	CCTCCCAGTGAATGTGTCCC	1	241	3677108	-
P16-B05	P154-D04	BT4337	intended-clean	clean	complete	CACACCGCCCTATATACCTT	1	241	5712798	+
P16-B06	P154-D12	BT1931	intended-clean	clean	complete	AAATGTCCATGCTTGAATCC	1	241	2425662	+
P16-B07	P154-E04	BT3133	intended-clean	clean	complete	TGCGGCTGATTGAACGCTCC	1	241	3997185	-
P16-B08	P154-E10	BT3519	intended-clean	clean	complete	GGGAACCCCCGATAAATCTA	1	241	4545480	-
P16-B09	P154-H08	BT0757	intended-clean	clean	complete	CTGCAAACGCAACACCAAGT	1	241	944112	+
P16-B10	P155-A04	BT3515	intended-clean	clean	complete	CTCCACCAAGATAGACGGAA	1	241	4539102	-
P16-B11	P155-A07	BT0141	intended-contam	potential-double	complete	AATACCTTGTAGACGCATCA	0.510018	241	144543	+	GACACCAGATCCATCCGACC	0.489982	7777
P16-B12	P155-B01		unintended-dud	not-analyzed	complete	TCAATCTGTCTCTCTTCAAG	1	241	4038803	+
P16-C01	P155-D11	BT2010	intended-clean	clean	complete	CAGTACCCCTGCCAGAAACG	1	7777
P16-C02	P155-E04	BT0258	intended-clean	clean	complete	ATATGAATCCTTTACTACCC	1	241	289125	+
P16-C03	P155-E09	BT4389	intended-incomplete	no-data	plate-only	CAAATTTAGAGAAATATATA		241	5782645	-
P16-C04	P155-F07	BT0190	intended-clean	clean	complete	GCCTACCCCGCCCCCCTACC	1	241	202499	+
P16-C05	P155-H11	BT0222	intended-clean	clean	complete	ACATTAGTGCTAACGCGTAA	1	241	243262	-
P16-C06	P156-A10	BT3526	intended-clean	clean	complete	CCAAATTGTATATGTTGACC	1	241	4558214	-
P16-C07	P156-C03	BT2507	intended-clean	clean	complete	AGTTCATTCACACCGCATCT	1	7777
P16-C08	P156-D03	BT0600	intended-contam	potential-double	complete	CTCCCCGATGCTCCTTGCCT	0.418313	241	740670	+	TCCTCCACCCCCCAGAAGGC	0.581687	241	4001086	-
P16-C09	P156-D09		unintended-dud	not-analyzed	complete	CAGTCTCAACAGATGTCATT	1	241	4027445	-
P16-C10	P156-G02	BT4679	intended-clean	clean	complete	CCCCCGAGCCTACTTTAGAC	1	241	6135132	-
P16-C11	P156-G12	BT2464	intended-clean	clean	complete	GACCAATAGTGAGGTCGTGT	1	7777
P16-C12	P156-H11	BT3830	intended-clean	clean	complete	ACCTCAAGTCCACATGCGTC	1	241	4982112	+
P16-D01	P157-B02	BT3784	intended-clean	clean	complete	ATGGATACGATTTTGGCTGT	1	241	4912471	-
P16-D02	P157-B04	BT0723	intended-clean	clean	complete	GCCTCCATCCCGCCCAGGAG	1	241	898482	+
P16-D03	P157-B11	BT3861	intended-clean	clean	complete	GACGCCCAACGAAACCGTTA	1	241	5029726	-
P16-D04			empty	empty	not-analyzed
P16-D05	P157-C04	BT4185	intended-clean	clean	complete	ATCCGTCGACCTACCACGCC	1	241	5519093	+
P16-D06	P157-E02	BT1305	intended-clean	clean	complete	CATTCGACACGGAGTAAATA	1	241	1625226	-
P16-D07	P157-E06	BT3224	intended-clean	clean	complete	CTCTTAGTCTATCAGCAACC	1	241	4116283	+
P16-D08	P157-F02	BT0578	intended-clean	clean	complete	AGGTTTTCTGAGAAACAACC	1	241	716804	+
P16-D09	P157-F05	BT1859	intended-clean	clean	complete	GCCGCTCGTCAGTGCGCCCT	1	7777
P16-D10	P157-G01	BT4199	intended-clean	clean	complete	GTGATTACGATCGCGATGCA	1	241	5533420	-
P16-D11	P157-G04	BT1910	intended-clean	clean	complete	ACTACCACCACCAAGCTGTC	1	241	2399370	+
P16-D12	P158-A04	BT2121	intended-clean	clean	complete	TGCACGTGCCTTACCCTACG	1	241	2670188	+
P16-E01			missing-dud	no-data	missing
P16-E02	P158-A10	BT0770	intended-contam	potential-double	complete	CAATGAACGAACCACGATGG	0.20011	241	960291	+	TACACCAAATAAAGTACACT	0.79989	7777
P16-E03	P158-B03	BT1964	intended-clean	clean	complete	AAAGCAGACCGCAGCGGTCA	1	7777
P16-E04	P158-B11	BT1886	intended-clean	clean	complete	CAAATCAAATTAAAGTCGCG	1	241	2373789	+
P16-E05	P158-D02	BT4710	intended-clean	clean	complete	AAACCCCCACCCCTGACACC	1	7777
P16-E06	P158-D05	BT3499	intended-clean	clean	complete	CGTATTTGTTACTATTATTC	1	241	4513184	-
P16-E07	P158-F01	BT2913	intended-clean	clean	complete	CCGCACGCCTGTATCCCCCG	1	241	3654911	+
P16-E08	P158-G08	BT3655	intended-clean	clean	complete	TCAATGCCATGTCGCCCCTT	1	241	4735681	+
P16-E09	P158-G09		unintended-dud	not-analyzed	complete	CTCCCTCCGTGCCGCCTCAC	1	7777
P16-E10	P158-G10	BT3202	intended-clean	clean	complete	CCTCGTCGCCACACCTTACG	1	241	4095149	-
P16-E11	P158-H05		unintended-dud	not-analyzed	complete	CAGAATTTTACCGTTTACAT	1	241	2790351	+
P16-E12	P159-D02	BT3270	intended-clean	clean	complete	CCCCTACCCCCAACTCCGCT	1	241	4176232	-
P16-F01	P159-E09	BT0660	intended-clean	clean	complete	TGACACTACGTACAAGCGAA	1	241	813516	-
P16-F02	P159-F02	BT4110	intended-clean	clean	complete	TAAAACATCCCTGGCCACCC	1	241	5375277	+
P16-F03	P159-F08	BT2118	intended-clean	clean	complete	TTTCCGACCCACCTGTCGCC	1	7777
P16-F04	P159-F10	BT3102	intended-clean	clean	complete	CGTACGCCTCACATACGCCA	1	241	3944105	+
P16-F05	P159-G01	BT1645	intended-clean	clean	complete	TTTGAGAAGCACAGTGGAAC	1	241	2035338	+
P16-F06	P160-A10	BT4392	intended-clean	clean	complete	CCGGCCCGCGCCACCACAGT	1	241	5785329	+
P16-F07	P160-B02	BT2334	intended-clean	clean	complete	CCACTATCCCAAGAAGGTTT	1	241	2917207	+
P16-F08	P160-C09	BT0691	intended-clean	clean	complete	GTCTACTACCCCCCACTTAC	1	241	859758	+
P16-F09	P160-E03	BT2807	intended-clean	clean	complete	GCCAGCATGTCAAATAACTC	1	241	3486979	+
P16-F10	P160-F08	BT2959	intended-clean	clean	complete	CGCGCCACCAAGCCCCGCCC	1	7777
P16-F11	P160-F10	BT4083	intended-clean	clean	complete	AGTTTCAACATACTCGGGAT	1	241	5328673	-
P16-F12	P160-G06	BT4052	intended-clean	clean	complete	TAGTGACACCAGACGGCGCT	1	241	5280432	+
P16-G01	P160-H03	BT2114	intended-clean	clean	complete	AACTTTGATCCGGTTAGCAC	1	241	2661296	+
P16-G02			missing-dud	no-data	missing-dud
P16-G03	P161-A11		unintended-dud	not-analyzed	complete	GCATCAGACTTATCAAATAA	1	7777
P16-G04	P161-B03	BT4359	intended-clean	clean	complete	CCACCGACGGATTGCGGACC	1	241	5747592	+
P16-G05	P161-B10	BT2452	intended-clean	clean	complete	GGTAGATCCCTACGAGCTGG	1	241	3070460	+
P16-G06	P161-C06	BT2901	intended-clean	clean	complete	TATTGGGAGGGATAATTTAT	1	7777
P16-G07	P161-D02		unintended-dud	not-analyzed	complete	CCCCACCCACCTTCCCGCGC	1	7192	30841	-
P16-G08	P161-D03	BT0695	intended-clean	clean	complete	AAATTCCCCCAGATAATGCT	1	241	865427	-
P16-G09	P161-D05	BT2289	intended-clean	clean	complete	ACACCTAACAACCTACTAGC	1	241	2865677	+
P16-G10	P161-D12	BT3042	intended-clean	clean	complete	CGGCACAGAAAACCGGTGTC	1	241	3851737	-
P16-G11	P161-F01	BT1400	intended-clean	clean	complete	TTACCCCCACCGCGGCGAGT	1	7777
P16-G12	P161-F03	BT3239	intended-clean	clean	complete	ACCAAACGCTCAATAGCCGC	1	241	4132233	+
P16-H01	P161-F04	BT3269	intended-clean	clean	complete	ATCCCAACCTCCGTTCCGCA	1	241	4174908	-
P16-H02	P161-F08	BT0150	intended-clean	clean	complete	GTGCCGCACTCATCACGACT	1	241	155241	+
P16-H03	P161-G12	BT2396	intended-clean	clean	complete	TCTATTTCCGGCTCTTCCCC	1	241	2992294	-
P16-H04	P161-H03	BT4665	intended-clean	clean	complete	TATTAAAAAATCAAACATAA	1	241	6113965	+
P16-H05	P162-A05	BT1282	intended-clean	clean	complete	TATCCATAGCACCAGTCGTC	1	241	1596065	-
P16-H06			missing	no-data	missing
P16-H07	P162-C04	BT1446	intended-clean	clean	complete	CGAAATCCATTTCCCGTACA	1	241	1780791	-
P16-H08	P162-E12	BT2662	intended-clean	clean	complete	CCTCAATTACAACGTTCGGG	1	7777
P16-H09	P162-F04	BT2099	intended-clean	clean	complete	GCCCGAACCCTAATACACCC	1	241	2633661	+
P16-H10	P162-F11	BT1180	intended-clean	clean	complete	ACGGCAAGACGTTATCATCG	1	241	1469608	-
P16-H11	P162-G08	BT3587	intended-clean	clean	complete	GACTTTCCCCACTAACTACA	1	241	4641954	+
P16-H12	P162-H09	BT3516	intended-clean	clean	complete	CCTAGCAGGAAACGCATCGC	1	241	4540858	+
P17-A01			empty	empty	not-analyzed
P17-A02	P163-D09	BT3987	intended-clean	clean	complete	CACCAATGCACCCGCACCGC	1	241	5193524	+
P17-A03	P163-E07	BT2277	intended-clean	clean	complete	CTGTCCCAATTGACTCGTCC	1	241	2858412	-
P17-A04	P163-F02	BT1839	intended-clean	clean	complete	GCCGCCCCCTCTCCCACCGC	1	241	2309880	+
P17-A05	P164-A11	BT3223	intended-clean	clean	complete	ATTCAGCGTCAGACTATCCC	1	241	4115221	-
P17-A06	P164-C08	BT2794	intended-clean	clean	complete	AACGCACCACAGTACGAGGT	1	7777
P17-A07	P164-D05	BT0127	intended-clean	clean	complete	CACGTCCAATAATATTACAT	1	241	123055	+
P17-A08	P164-D10	BT2369	intended-clean	clean	complete	CACATTAAATCAACACTGAT	1	7777
P17-A09	P164-F02	BT3129	intended-clean	clean	complete	CCGGATCCCTGTCCGCTCCC	1	241	3989053	-
P17-A10	P164-G01	BT1966	intended-clean	clean	complete	AGGCTCCCTCGTACGAAAAA	1	7777
P17-A11	P164-G06	BT3241	intended-clean	clean	complete	CATTGCGTCAAATTATAAAA	1	241	4138264	+
P17-A12	P164-G08	BT2336	intended-clean	clean	complete	AAACATACCTATACGCGTAC	1	241	2918996	-
P17-B01	P164-G11	BT4614	intended-clean	clean	complete	CTAATGAATAGATGGAACAC	1	7777
P17-B02			empty	empty	not-analyzed
P17-B03	P164-G12	BT4124	intended-clean	clean	complete	AAGGGAAAAACCCAACACAC	1	241	5406826	-
P17-B04	P165-A02	BT2537	intended-clean	clean	complete	AGCAGAGAACGATAAAAACT	1	241	3171044	+
P17-B05	P165-B01	BT4430	intended-clean	clean	complete	GAGCGGAAATCGTAACGAAA	1	241	5836809	+
P17-B06	P165-C03	BT2638	intended-clean	clean	complete	TAACGCACTCCCATGCAACG	1	241	3291100	+
P17-B07	P165-C06	BT0289	intended-clean	clean	complete	AAAACTGGCTGCCTCCGAAA	1	241	336620	-
P17-B08	P165-C07	BT3179	intended-contam	potential-double	complete	CCTATCACGACTCCTCGCAA	0.171551	241	4067107	-	CTAACAACAAGTCACGGACC	0.828449	7192	18560	+
P17-B09	P165-C08	BT4167	intended-clean	clean	complete	GGGCAAGTAAACCAACAATA	1	241	5482281	-
P17-B10	P165-D04	BT2085	intended-clean	clean	complete	CGTCGAGACATCACCCCCCG	1	241	2612041	-
P17-B11	P165-D06	BT3381	intended-clean	clean	complete	ATCGAAACTACTTAAAGCGA	1	241	4358901	+
P17-B12	P165-D07	BT3401	intended-clean	clean	complete	GCATCTCAGAAAGTCTGATG	1	241	4380771	-
P17-C01	P165-D10	BT1620	intended-clean	clean	complete	GGCTTCCGTCAAACGAATGA	1	241	1993792	-
P17-C02	P165-E07	BT3255	intended-clean	clean	complete	CTAAAATTGCGACTACTTCT	1	241	4156616	-
P17-C03	P165-E08	BT4646	intended-incomplete	no-data	plate-only	TTTAGAATGTGCCGCTGTGT		241	6080930	+
P17-C04	P165-F12	BT2779	intended-clean	clean	complete	CCATGGAGACTCCAGTATTA	1	241	3446620	-
P17-C05	P165-G01		unintended-dud	not-analyzed	complete	TGGCAGATTCACGATGTAGC	1	7777
P17-C06	P165-G04	BT4133	intended-clean	clean	complete	CACCAAACTTACAGCAACGA	1	7777
P17-C07	P165-H07	BT3497	intended-clean	clean	complete	CCTCCCTTTCAACAACGCCT	1	7777
P17-C08	P166-A10	BT1235	intended-clean	clean	complete	GCAGATTCGACCTTTTAACA	1	241	1536679	+
P17-C09	P166-C01	BT2931	intended-clean	clean	complete	GTCTAACTACGTACTTTAAT	1	241	3687089	+
P17-C10	P166-D07	BT3078	intended-clean	clean	complete	TCCCAATAAAAACATTCCAG	1	241	3902982	-
P17-C11	P166-E03	BT3318	intended-clean	clean	complete	TACCAGCTTACGATGCCTTC	1	241	4261501	+
P17-C12	P166-E04	BT2148	intended-clean	clean	complete	TCACACGTTTAATTGACGTC	1	241	2706712	+
P17-D01	P166-F02	BT2300	intended-clean	clean	complete	GTTCGCGCCGATCGCGCTGG	1	241	2876056	+
P17-D02	P166-F03	BT2848	intended-clean	clean	complete	TTATCCCCACCGCACCAATA	1	241	3553154	+
P17-D03	P166-F06	BT2690	intended-clean	clean	complete	CCTCCCCCCGCTTAGCCCCC	1	7777
P17-D04	P166-H02	BT2064	intended-clean	clean	complete	TGCAGGTAACCTTTATGGAT	1	7777
P17-D05			empty	empty	not-analyzed
P17-D06	P166-H03	BT4596	intended-clean	clean	complete	CAGAGTGAGCTCATCCCTCT	1	241	6016652	-
P17-D07	P166-H10		unintended-dud	not-analyzed	complete	GCGAATATCGACTTGATGTG	1	7777
P17-D08	P167-A10	BT2512	intended-clean	clean	complete	GCAGCCTTTCGACTGGCGTC	1	241	3136658	+
P17-D09	P167-E07	BT0269	intended-clean	clean	complete	TTTGCAGGAATCTCCACACG	1	241	307729	-
P17-D10	P167-G11	BT1872	intended-clean	clean	complete	CACAAAAAAACTCCAAGGTC	1	241	2353087	-
P17-D11	P167-H04	BT4171	intended-clean	clean	complete	GTCACGACAAAACCGCAACT	1	241	5489815	+
P17-D12	P167-H07	BT1937	intended-clean	clean	complete	TAAAGGGGCATTAGTCGACA	1	241	2435612	+
P17-E01	P168-A05	BT4410	intended-incomplete	no-data	plate-only	AATCCTTGTCGCACGAAACA		241	5812471	-
P17-E02	P168-B09	BT0755	intended-clean	clean	complete	CTACTACAATGGCTTGCGGC	1	241	940740	-
P17-E03	P168-B10	BT2784	intended-clean	clean	complete	CCACTTCCTACGCATACCCC	1	241	3453287	-
P17-E04	P168-C08	BT4626	intended-clean	clean	complete	TCCGTCCACCGCCCCCGCTC	1	241	6052873	+
P17-E05	P168-E01	BT0277	intended-clean	clean	complete	TATCCATCAAACCGTTCCGG	1	241	321352	-
P17-E06	P168-E05	BT1026	intended-clean	clean	complete	GCCTAGCATCGAGAGCGCAC	1	241	1289899	-
P17-E07	P168-E08	BT4173	intended-clean	clean	complete	GCACGATCCGCCGTGCCAGC	1	241	5494649	+
P17-E08	P168-H08	BT3885	intended-contam	potential-double	complete	TTACCCGTCTGGCGCGGCCG	0.858193	241	5056404	-	GTTGCGCCCCCTACACATCC	0.141807	7777
P17-E09	P169-B12	BT2787	intended-contam	potential-double	complete	CCCTCCCCCACCGTCTCCGC	0.301072	241	3457426	-	GCCCTCGCACACCCTCCGCC	0.460482	241	4214436	-	ACAATCAATCTCCCTCTAGT	0.238446	241	5154296	-
P17-E10	P169-D04	BT0956	intended-clean	clean	complete	GCAATGTAGTAAACCAATGC	1	241	1167423	-
P17-E11	P169-D10	BT2219	intended-clean	clean	complete	CTCCCCATTAATACACTTAA	1	241	2787349	+
P17-E12	P169-F08	BT2471	intended-clean	clean	complete	CCGCCCCCGCCCACCGCCCC	1	241	3090980	-
P17-F01	P169-F10	BT2474	intended-clean	clean	complete	TTGCCGCTTCCGTTAACCTA	1	241	3095490	-
P17-F02	P169-G09	BT4120	intended-clean	clean	complete	GCCTTCATCCGCCGATACAC	1	241	5395718	+
P17-F03	P169-H02	BT0828	intended-clean	clean	complete	AACCAAAACCAGTTTCACAC	1	241	1023398	-
P17-F04	P170-A03	BT0444	intended-clean	clean	complete	TAACCTCACTTTTAAGATTG	1	241	538948	-
P17-F05	P170-B12	BT1848	intended-clean	clean	complete	CCCTGCCCCACTCACAAGCC	1	241	2321232	-
P17-F06	P170-C04		unintended-dud	not-analyzed	complete	CAAGACATAACGACCAACCC	1	241	5481475	-
P17-F07	P170-C07		unintended-dud	not-analyzed	complete	CATTAACAGATGAATAGACG	1	7777
P17-F08	P170-C10	BT1785	intended-contam	potential-double	complete	TTCCCCGGCACCACCATCCT	0.498104	241	2232064	-	CACGGTTCCCCACTAAGAAG	0.501896	241	3683698	-
P17-F09	P170-E02	BT4072	intended-clean	clean	complete	AAATCATGGAACAACCGGAC	1	241	5306475	-
P17-F10	P170-E06	BT4146	intended-clean	clean	complete	GCTGCTTCTGCCCTTTCGCC	1	241	5444945	+
P17-F11	P170-E09		unintended-dud	not-analyzed	complete	GCCTCTGTAGAAAAACTATG	1	241	3744169	+
P17-F12	P170-G09	BT1714	intended-clean	clean	complete	CCCGCAACCCACAGGGCGCT	1	241	2110872	+
P17-G01	P170-G12		unintended-dud	not-analyzed	complete	CCGTGACTTCACCTGCTCGC	1	241	3301332	-
P17-G02	P171-A05	BT4100	intended-incomplete	no-data	plate-only	CAACGCGTGCGCCCAAAGTT		241	5359075	-
P17-G03	P171-C11	BT2881	intended-contam	potential-double	complete	CTCCTACGCTATCATAAAAA	0.477998	241	3601681	+	CCCCGATTACTCACCTCCCC	0.522002	7777
P17-G04	P171-D05	BT3721	intended-clean	clean	complete	CCGCCCTCCACTAGCCACGC	1	241	4831530	+
P17-G05			missing-dud	no-data	missing-dud
P17-G06	P171-E09	BT2201	intended-clean	clean	complete	CACAGCACTCGGGTCCGCTG	1	241	2768391	+
P17-G07	P171-E12	BT2826	intended-clean	clean	complete	CCTAAATACTGACGCGATGA	1	241	3520090	-
P17-G08	P171-F03	BT1216	intended-clean	clean	complete	CCCCAAGATTGAGTCCATTA	1	241	1513185	-
P17-G09	P171-H05	BT1183	intended-clean	clean	complete	GATCGACTGCCACCTCTAGA	1	241	1474549	-
P17-G10	P171-H06	BT0016	intended-clean	clean	complete	AACCTTATCCCTGCCTAGAA	1	241	15306	+
P17-G11	P172-B01	BT1696	intended-clean	clean	complete	GGCCCCGTCCTAAGGGCCCA	1	7777
P17-G12	P172-C04	BT3824	intended-clean	clean	complete	GGTCTCTGGGCATACCGCCA	1	241	4975829	+
P17-H01			missing	no-data	missing
P17-H02	P172-D12	BT3819	intended-clean	clean	complete	ATGGGAACACCATGCAACCA	1	241	4970765	-
P17-H03	P172-F07	BT0640	intended-clean	clean	complete	TGTGAACCCAATAGGTGAGC	1	241	789808	+
P17-H04	P172-F12	BT3234	intended-clean	clean	complete	CTCCCCCCGTCAATCGTGTC	1	241	4125170	-
P17-H05	P172-G03	BT1284	intended-clean	clean	complete	CCTGCCCTCGCGGGCGCGCC	1	7777
P17-H06	P173-A12	BT2241	intended-clean	clean	complete	GGACCTGCAAGACGAATTCT	1	7777
P17-H07	P173-B03	BT3284	intended-clean	clean	complete	GCTTTCTAACTATATCGCCA	1	7777
P17-H08	P173-C04	BT0864	intended-clean	clean	complete	CGTCGAAAACGCACGCTCGT	1	241	1060292	-
P17-H09	P173-E08	BT2556	intended-clean	clean	complete	CCGAGTAGGATTGTCCCAAT	1	7777
P17-H10	P173-F07	BT3340	intended-contam	inter-well	complete	CTCCACGCATCCTTCCTGAC	0.989206	241	4302515	+	CCGAGTAGGATTGTCCCAAT	0.0107937	7777
P17-H11	P173-G01	BT3859	intended-clean	clean	complete	ATGGTGGCAGAGCGATTCTT	1	7777
P17-H12	P173-G05	BT1635	intended-clean	clean	complete	TTCAGGCCGCCCTTAAACGA	1	7777
P18-A01			empty	empty	not-analyzed
P18-A02	P173-G09	BT3520	intended-clean	clean	complete	GGTGACTCTTTCGTAGCTCG	1	241	4547925	-
P18-A03	P173-H01	BT2891	intended-clean	clean	complete	AATGGCTTTCGCAATCTAAC	1	241	3611269	+
P18-A04	P173-H05	BT3292	intended-clean	clean	complete	CTCTTCAGCTGACTGCGGTA	1	7777
P18-A05	P174-B01	BT0022	intended-clean	clean	complete	TTCCGCGCCGGTGCGCGACC	1	7777
P18-A06	P174-B07	BT0191	intended-clean	clean	complete	CAGAACACTTGGAGACCCAG	1	241	204309	-
P18-A07	P174-C08	BT3521	intended-clean	clean	complete	CTCCCACAACAAGGAACTAA	1	241	4550053	-
P18-A08	P174-F02	BT4237	intended-contam	inter-well	complete	CAAAACCCATCATCTTTACC	0.340149	241	5580860	-	ATATCCTAATAAAGACTATC	0.659851	241	185437	-
P18-A09	P174-F07	p5482_35	intended-clean	clean	complete	ACCGCCGCAACCGGGTACCC	1	7192	29769	+
P18-A10	P174-H02		unintended-dud	not-analyzed	complete	AACACAACATATTTGAAGAT	1	241	4076894	+
P18-A11	P174-H10	BT0553	intended-clean	clean	complete	AACAAACCCTCTGAGCCACT	1	241	681366	-
P18-A12	P175-A04	BT3106	intended-clean	clean	complete	CTTGATATGTCGAAAGCGCT	1	241	3950898	-
P18-B01	P175-C11	BT1101	intended-clean	clean	complete	CTCGCCCCACCCCTCCCGGC	1	241	1389901	+
P18-B02			empty	empty	not-analyzed
P18-B03	P175-E04	BT4662	intended-clean	clean	complete	ACTGCCCCGCGCCGGCACTA	1	7777
P18-B04	P175-E08	BT2371	intended-clean	clean	complete	TAACTAATCGACTGAAATAG	1	241	2956976	-
P18-B05	P175-E09	BT2349	intended-clean	clean	complete	CATCACCGAGCAATTAACAA	1	241	2927548	+
P18-B06	P175-F11	BT3394	intended-clean	clean	complete	CAAAATTCTCATTAACGGGT	1	241	4374858	-
P18-B07	P175-H11	BT3897	intended-clean	clean	complete	CGCCCCCTATAGTTACTAGA	1	241	5069139	+
P18-B08	P176-B08	BT2582	intended-clean	clean	complete	TATCAGTCGTGGAAAGTGAG	1	241	3226058	-
P18-B09	P176-C09	BT1659	intended-clean	clean	complete	CCCGCGCCACCTGAACGCAC	1	241	2050387	-
P18-B10	P176-D02	BT1340	intended-clean	clean	complete	CTCGCCCGCAAGCGGCCTTC	1	241	1665838	+
P18-B11	P176-D09	BT2451	intended-clean	clean	complete	CAAATTACAAAATCCCCTAC	1	241	3069460	+
P18-B12	P176-D10	BT2599	intended-clean	clean	complete	CTAGCCTCCCTACAGATCCG	1	241	3239322	+
P18-C01	P176-D12	BT0838	intended-clean	clean	complete	CCGCCCCCCGGCCCCCACCC	1	241	1034154	-
P18-C02	P176-G09	BT4556	intended-clean	clean	complete	GTTTAACCTGCCGCTTCCTG	1	7777
P18-C03	P176-H01	BT1418	intended-incomplete	no-data	plate-only	AAACGGTGGACGATTCCTAA		241	1752013	+
P18-C04	P176-H09		unintended-dud	not-analyzed	complete	ACAGAAATACCCGAATTCGA	1	7777
P18-C05	P177-A02	BT4085	intended-clean	clean	complete	TCTAATCAGCCTTGACTTCT	1	7777
P18-C06	P177-A04	BT0528	intended-clean	clean	complete	CTTCAACCTCCTGGCCAGAG	1	241	652351	-
P18-C07	P177-B04	BT1702	intended-clean	clean	complete	CAGTGCTCTATACGGGACGA	1	241	2100541	-
P18-C08	P177-B07	BT4119	intended-clean	clean	complete	AAATACCTTGCAAGCAGTCG	1	241	5394498	+
P18-C09	P177-C10	BT4586	intended-clean	clean	complete	CAGAACTTATAGGCCCATCC	1	241	6010278	+
P18-C10	P177-D09	BT1200	intended-clean	clean	complete	GCCCCCAACGTTACGCGTTA	1	7777
P18-C11	P177-E11	BT1780	intended-clean	clean	complete	GGTAAAAAGCTAGTGAGAAA	1	241	2223613	+
P18-C12	P177-F11	BT0867	intended-clean	clean	complete	GCGCACTACTGAACCGTGTA	1	7777
P18-D01	P177-G08	BT2119	intended-clean	clean	complete	CCCTCCTGAAGCATAAACGT	1	241	2668231	+
P18-D02	P177-H03	BT0659	intended-clean	clean	complete	CCTCAATCTTCACGCACAGG	1	241	812253	+
P18-D03	P177-H07	BT3652	intended-clean	clean	complete	AATACACGAAGCCATCCCTC	1	241	4731557	+
P18-D04	P177-H12	BT1970	intended-clean	clean	complete	TCTCCCACGCCGCCCGCCCC	1	241	2475866	+
P18-D05	P178-B05	BT3420	intended-clean	clean	complete	CCTCCCTTCGACCGCGTACA	1	241	4406784	-
P18-D06			empty	empty	not-analyzed
P18-D07	P178-B10	BT3174	intended-clean	clean	complete	CTCCCTCCTACTCCCCCCCT	1	241	4056117	-
P18-D08	P178-C04	BT4460	intended-clean	clean	complete	AAAACGCATCCCGTATGCTA	1	241	5871133	-
P18-D09	P178-C05	BT0466	intended-clean	clean	complete	ATCCCTGGCCCTACGCTACA	1	241	576789	+
P18-D10	P178-C06	BT1980	intended-contam	inter-well	complete	CCCTCCTGTCTGTCCCCCCC	0.754169	241	2490888	-	ATATCCTAATAAAGACTATC	0.245831	241	185437	-
P18-D11	P178-C07		unintended	not-analyzed	complete	ATTCCATCGCGAGGACGAAG	1	7777
P18-D12	P178-D07	BT2853	intended-clean	clean	complete	CACACAAATATGTAGCTGCA	1	241	3561274	+
P18-E01			missing	no-data	missing
P18-E02	P178-E11	BT1063	intended-clean	clean	complete	ATACCAGCCCTCACATACCA	1	241	1351559	+
P18-E03	P178-F12	BT2104	intended-clean	clean	complete	ACTTCGGCCGCAAATGCCTA	1	241	2640003	+
P18-E04	P178-H03	BT3651	intended-clean	clean	complete	GTCCTAAAGGCGCGTATGTG	1	241	4730743	-
P18-E05	P178-H06	BT3777	intended-clean	clean	complete	CCCACGACACCACTACCGCG	1	241	4902161	+
P18-E06	P178-H09	BT4706	intended-clean	clean	complete	GCCAGCCCCCCGCCACCTCC	1	241	6175819	+
P18-E07	P179-A01	BT2617	intended-clean	clean	complete	AGCACAGACTTAATCTGGAA	1	241	3257564	+
P18-E08	P179-A04	BT3517	intended-clean	clean	complete	GCCACTACTCCGTGATCATC	1	241	4542168	-
P18-E09	P179-A12		unintended-dud	not-analyzed	complete	CGAGGAGAACCACGACTTAT	1	7777
P18-E10	P179-D08	BT3222	intended-clean	clean	complete	AACACACACCCCCTACCCCA	1	241	4114405	+
P18-E11	P179-E02	BT2923	intended-clean	clean	complete	TCCCCCATAACTAATCCTGC	1	241	3671278	-
P18-E12	P179-E03	BT3774	intended-clean	clean	complete	ACCGTTACGATACGGCGACA	1	241	4897635	-
P18-F01	P179-E09	BT2214	intended-clean	clean	complete	CACCTTAAAAGGAAATATTC	1	241	2782578	+
P18-F02	P179-E11	BT1061	intended-clean	clean	complete	GCAAACAACATTTCACCTCA	1	7777
P18-F03	P179-E12		unintended-dud	not-analyzed	complete	CTACCCGCTACCGGCCATCG	1	7777
P18-F04	P179-F04	BT0136	intended-clean	clean	complete	AGGCAGCTTGAGCCAGCTCC	1	241	132736	-
P18-F05	P179-F12	p5482_19	intended-clean	clean	complete	TGTTCAGTAACTCGACACGT	1	7192	17786	+
P18-F06	P179-G03	BT1799	intended-clean	clean	complete	TGAACCATTGACTGCCTGGA	1	241	2252824	-
P18-F07	P179-H01	BT4153	intended-clean	clean	complete	ATTCTTCCCCCCTCCACGAT	1	241	5455713	-
P18-F08	P179-H05	p5482_21	intended-clean	clean	complete	AACTAAAATACTGACGACGC	1	7192	19222	+
P18-F09	P179-H12	BT4465	intended-clean	clean	complete	ATGACGGTGACACAAACCAT	1	241	5875550	+
P18-F10	P180-B06		unintended-dud	not-analyzed	complete	TCAACCATACATGCGGGACC	1	241	4124739	-
P18-F11	P180-B07	BT3610	intended-clean	clean	complete	CGACGGGACGCCCACCACTT	1	241	4679184	+
P18-F12	P180-B09	BT1633	intended-clean	clean	complete	AACGCACCAACCTCCGTTAA	1	7777
P18-G01	P180-C05	BT0352	intended-clean	clean	complete	ACGCATTACAAAGTAAGGTT	1	7777
P18-G02	P180-C07	BT4316	intended-incomplete	no-data	plate-only	ACCCCCAACCCCTAGCAAAA		241	5686427	+
P18-G03	P180-C10	BT4492	intended-clean	clean	complete	GTGGCGAAATGTCTTCCTAT	1	241	5909372	-
P18-G04	P180-E02	BT4169	intended-clean	clean	complete	CGCGGCCCTACCTACGACCT	1	241	5487020	-
P18-G05	P180-E07	BT2948	intended-clean	clean	complete	GGGCATTAACCACTCGAACC	1	7777
P18-G06	P180-E09	BT2868	intended-clean	clean	complete	TCAAATTCAAGAAGTAATTC	1	241	3589075	+
P18-G07	P180-F12	BT3940	intended-clean	clean	complete	TAGGGGGCCGACGTGAACAA	1	241	5116767	-
P18-G08	P180-G01	BT0110	intended-clean	clean	complete	ATCATGATCCGTAGTAAAAC	1	241	102982	-
P18-G09	P180-G04	BT1949	intended-clean	clean	complete	TCCAAATATGCGCCTGACCG	1	241	2448777	-
P18-G10	P180-H04	BT4719	intended-clean	clean	complete	CAACACCGGCCACCCTGCTC	1	241	6194345	-
P18-G11	P180-H07	BT1809	intended-clean	clean	complete	GATATCGTCAACAGATGACA	1	7777
P18-G12	P181-C09	BT3302	intended-clean	clean	complete	ACACTACCCACACCGCTGGC	1	241	4237175	-
P18-H01	P181-D08	BT2549	intended-clean	clean	complete	GTTGCGCTATATAGTAGGCT	1	241	3182358	+
P18-H02	P181-E06	BT3245	intended-clean	clean	complete	TATCATCACGCACCCATCTG	1	241	4143140	-
P18-H03	P181-F02	BT4045	intended-clean	clean	complete	ATGCTTGTATAGAACAACCG	1	241	5262397	+
P18-H04	P181-F12	BT3074	intended-clean	clean	complete	TCCCACCTCCAAGTTATCCT	1	241	3898330	-
P18-H05	P181-G09	BT1373	intended-clean	clean	complete	CATCAACACCACGTCCTGGC	1	241	1701819	-
P18-H06	P181-H04	BT3769	intended-clean	clean	complete	CGCCACGCCCTCTCATTAAA	1	241	4890330	-
P18-H07	P182-A01	BT2481	intended-clean	clean	complete	CGCACCACACCATGCACACA	1	241	3103809	-
P18-H08	P182-B03	p5482_28	intended-clean	clean	complete	AGGTCGTCCTGCAAGACCCC	1	7192	23856	-
P18-H09	P182-B11	BT3963	intended-clean	clean	complete	CTAGCGATGGTCGTGCTTTC	1	241	5158360	+
P18-H10	P182-C01	BT1042	intended-clean	clean	complete	GTTCTAAAGACGAAAACCGA	1	7777
P18-H11	P182-C11	BT1624	intended-clean	clean	complete	TCGCACGCGCGAACACGACT	1	7777
P18-H12	P182-C12	BT1615	intended-clean	clean	complete	TTTCCCACCCCCGGCCTCCC	1	241	1985014	-
P19-A01			empty	empty	not-analyzed
P19-A02	P182-E10	BT2621	intended-contam	potential-double	complete	CCCTGCTCGCCCTACCCAGA	0.390261	241	3265509	+	ACCACCGGCGATAACTGACC	0.609739	241	3171771	-
P19-A03	P182-F01	BT2850	intended-clean	clean	complete	ACCTTCAATGACATACTATA	1	241	3556054	-
P19-A04	P182-F08	BT2864	intended-clean	clean	complete	GCGCAATCTTAAATATTCCC	1	241	3584869	+
P19-A05	P182-F12	BT3024	intended-clean	clean	complete	ACTTTCAAATGATTGGCCCG	1	241	3826007	+
P19-A06	P182-H05	BT4040	intended-clean	clean	complete	CCCACGTCCAGCCCTTCGCC	1	241	5254731	+
P19-A07	P183-A03	BT4165	intended-clean	clean	complete	CCGCCCTCCCCAGAGCACGC	1	241	5478971	+
P19-A08	P183-A05	BT4623	intended-clean	clean	complete	AATATAACCACTACCCCATT	1	241	6049867	-
P19-A09	P183-C12	BT3530	intended-clean	clean	complete	AAAGTCCCGAAGCTCACCTC	1	7777
P19-A10	P183-H07	BT3495	intended-clean	clean	complete	CCCAATAGCTGTACTGGGAT	1	241	4509145	+
P19-A11	P184-B02	BT3694	intended-contam	potential-double	complete	GTAGACCAACGAACCCATTG	0.185526	241	4797763	+	GCTAGAGCTAACTCCAAGAA	0.814474	7777
P19-A12	P184-C11	BT4728	intended-clean	clean	complete	ACGACTATGTGTCCTTCGCC	1	7777
P19-B01	P184-D02	BT3604	intended-clean	clean	complete	CCTTCTCCCTCACAACGTTA	1	241	4670850	+
P19-B02			empty	empty	not-analyzed
P19-B03	P184-D06	BT3299	intended-clean	clean	complete	AAATAACACTACCTGACGTT	1	241	4230260	+
P19-B04	P184-E03	BT1404	intended-clean	clean	complete	CGTCACGCCAGAACTAATTA	1	241	1732834	-
P19-B05	P184-E05	BT3418	intended-clean	clean	complete	GGCCCCTGGTCCCCCCCCCC	1	7777
P19-B06	P184-F12	BT3097	intended-clean	clean	complete	ATTCCCGGCTGCGTGGGCCT	1	241	3936773	+
P19-B07	P184-G02	BT2266	intended-clean	clean	complete	TGGGTGAACCCATAAAGACC	1	241	2845267	-
P19-B08	P184-G08	BT0830	intended-clean	clean	complete	GCCTCCCTGACGCACCCGCC	1	241	1025472	+
P19-B09	P184-G11	BT0996	intended-clean	clean	complete	TAACTGCGCTGGCCATGTAG	1	241	1234314	-
P19-B10	P185-B05	BT2383	intended-clean	clean	complete	ACCCCTCTGTCCCCATACTT	1	241	2971999	+
P19-B11	P185-B06	BT2420	intended-clean	clean	complete	ACTTGGTGCCCGCACACGAC	1	241	3023035	+
P19-B12	P185-C02	BT2505	intended-clean	clean	complete	CACCCTGCCCCCCCTTACCC	1	241	3130117	+
P19-C01	P185-C09	BT2533	intended-clean	clean	complete	GCCGTGCATCTCAAGGCCAC	1	241	3168381	-
P19-C02	P185-E05	BT0037	intended-clean	clean	complete	GAGTACGTTACTTACCCCGA	1	241	34296	+
P19-C03	P185-G02	BT3679	intended-incomplete	no-data	plate-only	CCCTCATCGTTAGGCCCAAC		241	4779381	-
P19-C04	P185-H11	BT2680	intended-clean	clean	complete	TTATAGACAGTATACCACAT	1	241	3339865	+
P19-C05	P186-A08	BT2018	intended-clean	clean	complete	CTACCGCAATTCCCCTACTT	1	241	2532666	+
P19-C06	P186-B01	BT2363	intended-clean	clean	complete	CAAACTCAATTTCATCCCAC	1	241	2946561	+
P19-C07	P186-B06	BT1184	intended-clean	clean	complete	TCCTGATTATACCACAACAA	1	7777
P19-C08	P186-C10	BT0752	intended-clean	clean	complete	AGGACGCGCATTTGCCCGTG	1	241	934559	+
P19-C09	P186-D08	BT0126	intended-clean	clean	complete	TGCGAACCCCACCACACCGA	1	7777
P19-C10	P186-D12	BT0522	intended-clean	clean	complete	GAGGTTATTGGGAAATCAAA	1	241	644660	-
P19-C11	P186-E12	BT0253	intended-clean	clean	complete	CGTCACACCCAAACACCCGA	1	241	281778	-
P19-C12	P186-H08	BT2865	intended-clean	clean	complete	CCCTCGACTCTCTGCCCCGC	1	7777
P19-D01	P187-A07	BT4135	intended-clean	clean	complete	ACAAACCCAGTTTCACTGCG	1	241	5424508	+
P19-D02	P187-A12	BT4637	intended-contam	potential-double	complete	GACAGACTGACGTACTACCT	0.90331	241	6073040	+	CACAACTTACCACGCATGTC	0.0966895	7192	20691	+
P19-D03	P187-D03	BT2258	intended-clean	clean	complete	ATGCAATTTACACACGCCAC	1	241	2833068	-
P19-D04	P187-G03	BT2818	intended-clean	clean	complete	CCGATGATGAGATTTGCGTT	1	241	3504438	-
P19-D05	P187-G12	BT3421	intended-clean	clean	complete	AGCTTTAGTCCATAGGAGGC	1	241	4407888	-
P19-D06	P188-B03	BT3800	intended-clean	clean	complete	TGTACCCCGGTAGAGCAACC	1	7777
P19-D07			empty	empty	not-analyzed
P19-D08	P188-C03	BT4356	intended-clean	clean	complete	TGCTCTATGTAACCCTCTCC	1	241	5741132	-
P19-D09	P188-C04	BT3486	intended-clean	clean	complete	GAGACTCACCCTGCTACGAA	1	241	4495623	-
P19-D10	P188-D02	BT4617	intended-clean	clean	complete	TACCCACGACATCTACCTTC	1	241	6044153	-
P19-D11	P188-D05	BT2224	intended-clean	clean	complete	TGTTCCTTAAATACTGAACA	1	241	2793551	-
P19-D12	P188-E01	BT3119	intended-clean	clean	complete	ACCCCCGCCCTCCCCCTACG	1	241	3974459	-
P19-E01	P188-E09	BT1761	intended-incomplete	no-data	plate-only	AACAAGTACCACTGACCGGT		241	2177169	+
P19-E02	P188-F01	BT0206	intended-clean	clean	complete	ATGCTCGCGATAACGATCCT	1	241	223039	-
P19-E03	P188-G01	BT2506	intended-contam	potential-double	complete	CTGGACCCGCATCGGACACC	0.64642	241	3131431	-	CCACCACCTACTGTCCCTAC	0.35358	7777
P19-E04	P188-G02	BT4201	intended-clean	clean	complete	CGCCACGCTCAGCCCCCGCA	1	241	5537459	-
P19-E05	P188-G04	BT4107	intended-clean	clean	complete	CCCCAAACTTAATGGTAAGG	1	241	5371334	+
P19-E06	P188-G10	BT3661	intended-clean	clean	complete	CTGACTGCTGAATTCATCGA	1	241	4748528	-
P19-E07	P188-H05	BT0885	intended-clean	clean	complete	CATAGTACTATCACCTAGCG	1	241	1085753	-
P19-E08	P189-B07	BT1625	intended-clean	clean	complete	AAAGCTCTGGGCTTATCAAG	1	241	2002520	-
P19-E09	P189-C02	BT1797	intended-clean	clean	complete	CCAGAGCAGGGAGGCCCTCA	1	241	2249480	-
P19-E10	P189-D07	BT3295	intended-clean	clean	complete	ACCGTAAACAAGACATACAC	1	241	4221932	-
P19-E11	P189-E02	BT0069	intended-clean	clean	complete	ACTCCCGGTTCTAGGCGAAC	1	241	67112	-
P19-E12	P189-E04	BT2479	intended-clean	clean	complete	CTATCGGCTCGGTTCTCAGA	1	241	3101725	+
P19-F01	P189-F12	BT0591	intended-clean	clean	complete	GCCCCCCGCCCTGCCGCCCA	1	241	732391	-
P19-F02	P189-G05	BT2524	intended-clean	clean	complete	TGTGCTGAAACGCCAAAAGA	1	241	3152819	-
P19-F03	P189-G06	BT1407	intended-clean	clean	complete	CGCTACCATGCGCTGCCCCC	1	241	1736897	+
P19-F04	P190-A05	BT2840	intended-clean	clean	complete	GCCCAGCAATGCGCTAAACA	1	241	3542852	-
P19-F05	P190-B05	BT1123	intended-clean	clean	complete	CCCCCGTCCCCGACTAGACT	1	241	1412845	-
P19-F06	P190-B12	BT4151	intended-clean	clean	complete	CAGCCCACCTTAAATTACTC	1	241	5449731	+
P19-F07	P190-C02	BT3915	intended-clean	clean	complete	CCCCCAGCCCCCAGGTCCCT	1	7777
P19-F08	P190-F02	BT1192	intended-contam	potential-double	complete	CCCCCCGCATATACTCCCCT	0.455433	241	1487745	-	CTCCTACTGAATATTTGATG	0.544567	241	2480871	-
P19-F09	P190-G07		unintended-dud	not-analyzed	complete	AATATTGTATCACCTCAACG	1	7777
P19-F10	P190-G12	BT2743	intended-clean	clean	complete	CGGCGCAGCAGCCTTTCCCC	1	241	3398641	-
P19-F11	P190-H03	BT2536	intended-clean	clean	complete	CAACGCGCGACAACCACAAC	1	241	3170664	+
P19-F12	P191-B08	BT4330	intended-clean	clean	complete	CCCCTCGGCGTCGCAACCCC	1	7777
P19-G01	P191-D11	BT1209	intended-clean	clean	complete	CTCACGCCTTCCGATCAATG	1	7777
P19-G02	P191-E02	BT3858	intended-incomplete	no-data	plate-only	TCCGCGAACAAGACCAATGA		241	5025192	-
P19-G03	P191-E10	BT1219	intended-clean	clean	complete	TCCTAGCGATGCCTATCAGG	1	241	1516543	-
P19-G04	P191-F05	BT4427	intended-clean	clean	complete	AGTGCCCCACGCCCAAACTA	1	241	5832041	-
P19-G05	P191-G12	BT1709	intended-clean	clean	complete	AAGGGACCGTGGCGAAATGG	1	241	2105952	+
P19-G06	P192-B05	BT3740	intended-clean	clean	complete	GCAAGTAGTCATTCCCGATC	1	7777
P19-G07	P192-C07	BT2623	intended-clean	clean	complete	CAGCACGGTGGATCGAATCA	1	241	3269267	+
P19-G08	P192-E06	BT0832	intended-clean	clean	complete	CTCATCGTGACAAAAGGAGT	1	241	1027698	+
P19-G09	P192-F04	BT2343	intended-clean	clean	complete	CCAAACCCAGATCCGGCGAC	1	7777
P19-G10	P192-G02	BT3762	intended-clean	clean	complete	CCCAATCTCCCCCATAACCC	1	241	4882686	+
P19-G11	P192-H08	BT4628	intended-clean	clean	complete	TCGGTCAAATACGCAAACGT	1	241	6057856	-
P19-G12	P193-A04	BT3096	intended-clean	clean	complete	ACCCTAATAGTAAATTACCC	1	241	3933565	+
P19-H01	P193-A08	BT1527	intended-clean	clean	complete	TCCCGCTACACTGCGCCTTA	1	241	1882958	+
P19-H02	P193-B05	BT0180	intended-clean	clean	complete	GCGCAATGCCCCCACGGACG	1	241	189739	+
P19-H03	P193-B06	BT3678	intended-clean	clean	complete	AACTGAACACGAACCATCCT	1	241	4776214	+
P19-H04	P193-B07	BT2666	intended-clean	clean	complete	GTCTATAAGGGTGCGTGCTC	1	241	3322506	+
P19-H05	P193-C04	BT1308	intended-clean	clean	complete	AATACTCAACGAGATGCCTA	1	241	1632676	-
P19-H06	P193-C06		unintended-dud	not-analyzed	complete	CTCGCGAGACACTGAACTGA	1	7777
P19-H07	P193-H06	BT2648	intended-clean	clean	complete	ATTTAAGGCTGATGGTTAGT	1	241	3301337	-
P19-H08	P193-H11	BT0564	intended-clean	clean	complete	GTTTAATTCACTCACACTAA	1	241	701411	+
P19-H09	P194-A06	BT4673	intended-clean	clean	complete	AGTCCAAACCTCCCAACTGC	1	241	6127981	-
P19-H10	P194-B12	BT1993	intended-clean	clean	complete	TCGAACAAGTGTAACAGCCA	1	241	2506257	-
P19-H11	P194-C02	BT1153	intended-clean	clean	complete	GACGACAAGCCTCGCCACAT	1	241	1438655	+
P19-H12	P194-C10	BT4175	intended-clean	clean	complete	CTCTGCACCCTAAAACCTCT	1	241	5497936	-
P20-A01			empty	empty	not-analyzed
P20-A02	P194-C12	BT3267	intended-clean	clean	complete	GCTCCCCCCCCCAACTTACC	1	241	4171530	-
P20-A03	P194-E11	BT0861	intended-clean	clean	complete	AGCAAAATCCGAACAAAACA	1	241	1052517	-
P20-A04	P194-F10	BT3115	intended-clean	clean	complete	CACCACCCCTTGCTCACCAA	1	241	3969167	+
P20-A05	P194-G10	BT0029	intended-clean	clean	complete	CCCCCACAACACCCCACTCC	1	241	23937	+
P20-A06	P195-B10	BT2455	intended-clean	clean	complete	CGTAAACACTTAAAATACTG	1	241	3071548	-
P20-A07	P195-B11	BT4299	intended-clean	clean	complete	AAACCAAACTGGTCGGTCGA	1	241	5666750	-
P20-A08	P195-C01	BT2443	intended-clean	clean	complete	CTACCAACAACTGACACCCG	1	241	3060447	-
P20-A09	P195-C06	BT3291	intended-clean	clean	complete	CAGAAGGATATTGGCCCGCG	1	241	4211441	-
P20-A10	P195-E07	BT4262	intended-clean	clean	complete	TCCAGCGACCCGCCACTCTG	1	241	5612695	-
P20-A11	P195-F12	BT3618	intended-clean	clean	complete	GATGACAACCGTAAAGCATT	1	7777
P20-A12	P195-G05	BT2485	intended-clean	clean	complete	ACCTCCCACAAGCATGGGCA	1	241	3107468	+
P20-B01	P195-G10	BT3589	intended-clean	clean	complete	CCTGACCCCCCACACTCTCA	1	241	4644067	-
P20-B02			empty	empty	not-analyzed
P20-B03	P196-A05	BT4320	intended-clean	clean	complete	ATCCTGAATCATTTTCATAC	1	241	5690971	+
P20-B04	P196-A10	BT3013	intended-clean	clean	complete	CCATAGACCACGACACTACT	1	241	3807199	-
P20-B05	P196-C01	BT2515	intended-clean	clean	complete	CCTCCCTGATCAATCACGCC	1	241	3139838	-
P20-B06	P196-D08	BT1458	intended-clean	clean	complete	TTTCGTTCACCTCTGCCGAG	1	241	1796162	+
P20-B07	P196-H05		unintended-dud	not-analyzed	complete	TACACCAAATAAAGTACACT	0.772655	7777			CAATGAACGAACCACGATGG	0.227345	241	960291	+
P20-B08	P196-H08	BT1071	intended-clean	clean	complete	CGTGAAAGGCAAGACGGTTT	1	241	1358875	-
P20-B09	P197-A05	BT0749	intended-clean	clean	complete	AACGTACGCCGCGTTACGCC	1	241	930062	-
P20-B10	P197-B08	BT2156	intended-clean	clean	complete	CGCTCGGCATCGCGACAAAC	1	241	2715147	+
P20-B11	P197-C12	BT3069	intended-clean	clean	complete	ACTGTAACTCAATGCTGTTT	1	241	3893355	+
P20-B12	P197-D10	BT4077	intended-clean	clean	complete	GAACGTATCACGCGCGATAT	1	241	5318252	-
P20-C01	P197-F12	BT0797	intended-clean	clean	complete	GGCCATATATCCTATGCAAA	1	241	988672	+
P20-C02	P197-H12	BT1952	intended-clean	clean	complete	CCATCAGGGTGTTTGACTTG	1	241	2451749	+
P20-C03	P198-A07	BT3959	intended-incomplete	no-data	plate-only	CATAACCCTCACGCTCTGAA		241	5151037	+
P20-C04	P198-B04	BT2145	intended-clean	clean	complete	CCAACAACGTCCGTAATCTT	1	7777
P20-C05	P198-B08	BT3167	intended-clean	clean	complete	CGCCGGCCCAGCGCACGTCG	1	241	4038553	+
P20-C06	P198-C03		unintended	not-analyzed	complete	CTAAAGAAAGTTATCCCTAT	1	7777
P20-C07	P198-C08	BT1600	intended-clean	clean	complete	CTAGCTTCGGCCGTTGTTGC	1	241	1969600	+
P20-C08	P198-D08	BT4557	intended-clean	clean	complete	CTCTCATCTAGCAATTGCCG	1	241	5979033	+
P20-C09	P198-D12	BT2874	intended-clean	clean	complete	AGATCTAAGCAAACTCAGTA	1	7777
P20-C10	P198-E03	BT2108	intended-clean	clean	complete	CCCACCCGCTCAGCACCCCA	1	241	2649210	+
P20-C11	P198-E09	p5482_22	intended-clean	clean	complete	GCCCCCCCCTGGGTTCACAC	1	7192	19686	-
P20-C12	P198-F05	BT4431	intended-clean	clean	complete	ACGTAGAGATAGCAAGCCAA	1	241	5838246	+
P20-D01	P198-F06	BT1935	intended-clean	clean	complete	ATCAACCATAATCGGGTCCA	1	241	2431489	+
P20-D02	P198-F08	BT1283	intended-clean	clean	complete	CCCACTCCCCCCCCGCCACA	1	7777
P20-D03	P199-A11	BT4050	intended-clean	clean	complete	TCCGTAATTAAAGCACGGAG	1	241	5275803	+
P20-D04	P199-B08	BT1943	intended-clean	clean	complete	AGACCTCGGTTCGTGAACAT	1	241	2445470	+
P20-D05	P199-D12	BT2639	intended-clean	clean	complete	CAAATATATAAACTCACGCG	1	241	3291730	+
P20-D06	P199-E01	BT0350	intended-clean	clean	complete	GACTGTCTCCCCCCTCCTTA	1	7777
P20-D07	P199-E02	BT3594	intended-clean	clean	complete	CGCTGAAACGCTGACCACCA	1	7777
P20-D08			empty	empty	not-analyzed
P20-D09	P199-E05	BT4481	intended-clean	clean	complete	CGATCTTTCTCAACCCCCCA	1	241	5898263	-
P20-D10	P199-F09	BT1487	intended-clean	clean	complete	AGGTTCTTCGTGCCGGACCC	1	241	1834841	+
P20-D11			missing-dud	no-data	missing-dud
P20-D12	P199-G03	BT2140	intended-clean	clean	complete	AGAGTCTTTTGATGTTCTTT	1	241	2694502	+
P20-E01	P199-G10	BT3244	intended-incomplete	no-data	plate-only	GTCAGACGTTCTCTTCGTCC		241	4142057	-
P20-E02	P199-H03	BT3063	intended-clean	clean	complete	TCCCTATGTAGACCCGCACG	1	7777
P20-E03	P200-A01	BT0327	intended-clean	clean	complete	GGTTACTGAAACCCTATCTT	1	7777
P20-E04	P200-A04	BT0305	intended-clean	clean	complete	ATTTTACCCTGCGCCTCAAG	1	7777
P20-E05	P200-B06	BT4065	intended-clean	clean	complete	CTCTTTCCGTACCAGCGCCC	1	241	5299757	+
P20-E06	P200-B09	BT1412	intended-clean	clean	complete	TACATAAACCCTGTAACCGC	1	7777
P20-E07	P200-B12		unintended-dud	not-analyzed	complete	ATGGCGTGATTAAAAAGATA	1	7777
P20-E08	P200-C07	BT0456	intended-clean	clean	complete	CGCGCGCCTACGACACCTCC	1	241	560464	-
P20-E09	P200-F08	BT0884	intended-clean	clean	complete	CGAGTCCAACCGGATTTGGG	1	7777
P20-E10	P200-F11	BT0672	intended-clean	clean	complete	CATGTTACATCCTCGTCTAG	1	241	832351	-
P20-E11	P200-G11	BT3310	intended-clean	clean	complete	CCACACTCATAACGACATCG	1	7777
P20-E12	P200-G12	BT_0687	intended-clean	clean	complete	CCTCTACTCTCCCGGCTTGA	1	241	854807	-
P20-F01	P200-H08		unintended-dud	not-analyzed	complete	GACAGCCCATAAAGAAGACC	1	241	4210953	-
P20-F02	P200-H09	BT1728	intended-clean	clean	complete	TTTCTGCCCAAGGTACGTCA	1	241	2127038	-
P20-F03	P200-H10	BT1647	intended-clean	clean	complete	CCCCTGGACGCTCAGAGCCC	1	241	2037202	+
P20-F04	P200-H12	BT3960	intended-clean	clean	complete	CAAAAAATCTGCTATGATAG	1	241	5152669	-
P20-F05	P201-B05	BT2955	intended-clean	clean	complete	CTGACTTGAAGCCCCTTCTC	1	241	3722543	-
P20-F06	P201-B07	BT4352	intended-clean	clean	complete	TACGCCTTTCATTACCCGAT	1	241	5734055	-
P20-F07	P201-B08	BT0362	intended-clean	clean	complete	CAATCCCCTCGGCTTAAACA	1	241	436881	+
P20-F08	P201-D11	BT3695	intended-clean	clean	complete	TATGCTCCCCCTCGAATATC	1	241	4799267	+
P20-F09	P201-E02	BT2522	intended-clean	clean	complete	CTCCCTTCCCGCTCCTCCTA	1	241	3147620	-
P20-F10	P201-G11	BT1059	intended-clean	clean	complete	CCCCAACCTGAGGAAAAGCA	1	241	1346203	+
P20-F11	P201-H01	BT3767	intended-clean	clean	complete	CTACCGCTCGCCCTGACGCA	1	241	4888429	+
P20-F12	P202-A04	BT2373	intended-clean	clean	complete	CTATTCACACCGCCACCACA	1	241	2959017	-
P20-G01	P202-A05	BT3576	intended-clean	clean	complete	CCCCCTCACCTCTCCCCCCA	1	241	4629009	+
P20-G02			missing	no-data	missing
P20-G03	P202-D08	BT3121	intended-clean	clean	complete	CGGTCCGACGCCCACTCCCC	1	241	3977718	-
P20-G04	P202-E01	BT0764	intended-clean	clean	complete	CATCTTCCAGAGCATAATCC	1	241	954829	-
P20-G05	P202-E02	BT3233	intended-clean	clean	complete	GTGATCCAGGACAAGCAATT	1	7777
P20-G06	P202-E12	BT3437	intended-clean	clean	complete	CTCAGGTAATCAATCCTACT	1	241	4428486	+
P20-G07	P202-F08	BT4315	intended-clean	clean	complete	CTAACCATTAGAGACAAAAA	1	241	5685158	+
P20-G08	P202-G02	BT1224	intended-clean	clean	complete	GCCCCCCATCACCACAGATT	1	7777
P20-G09	P202-G07	BT2150	intended-clean	clean	complete	CAAACATAGTGCCTCTACAT	1	241	2708704	-
P20-G10	P203-B12	BT1929	intended-clean	clean	complete	ACGCATGAAAAACAGCAACC	1	241	2422040	-
P20-G11	P203-C04	BT1802	intended-clean	clean	complete	GCCAGCAAGGAACCCCAAAA	1	241	2259579	+
P20-G12	P203-E03	BT2795	intended-clean	clean	complete	GAAAGCATGACGCAAAAATC	1	7777
P20-H01	P203-E08	BT0272	intended-clean	clean	complete	TTCGTGCATAACAACCATTG	1	7777
P20-H02	P203-E12	BT2094	intended-clean	clean	complete	ACATGCTTCACCTTACCACA	1	241	2626372	+
P20-H03	P203-F06	BT3677	intended-clean	clean	complete	CTAATCTCCAACTAGGACCT	1	241	4772672	+
P20-H04	P203-F07	BT3862	intended-clean	clean	complete	AGCCGGCGCAGCACTTCCTC	1	241	5031040	+
P20-H05	P203-G04	BT4385	intended-clean	clean	complete	ACCAGCTATCTTACCCGATA	1	7777
P20-H06	P203-G11	BT3425	intended-clean	clean	complete	ACCCGCCACCCTCCCCTATC	1	241	4416484	-
P20-H07	P204-A01	BT0970	intended-clean	clean	complete	AACTAATGCTCAATAATGCG	1	241	1189027	-
P20-H08	P204-A06	BT2785	intended-contam	potential-double	complete	ACCAACAGGCCATTACCGGC	0.388669	241	3454817	+	CTACGGCCCTCCAAGCCAGG	0.454767	241	5651293	+	CCGCCATACCACCCTTCGGC	0.156564	241	5439089	-
P20-H09	P204-B02	BT2066	intended-clean	clean	complete	CCTCCCCCCTCTTCCCCGGC	1	241	2587912	-
P20-H10	P204-B06	BT2625	intended-clean	clean	complete	CCCTCCCTCCCTGCCCCCAC	1	241	3272057	+
P20-H11	P204-B11	BT3350	intended-clean	clean	complete	CCACTTTGCGCGTACTCGAT	1	7777
P20-H12	P204-C07		unintended-dud	not-analyzed	complete	CTTACCTATGAGAGCCAAGC	1	241	4000937	-
P21-A01			empty	empty	not-analyzed
P21-A02	P204-D05	BT0824	intended-clean	clean	complete	CAGCCTACCTAATTAAATCT	1	241	1018747	-
P21-A03	P204-F02	BT3865	intended-clean	clean	complete	CGCGGGGAGGTTGCGATCCC	1	241	5035392	-
P21-A04	P204-F12	BT4467	intended-clean	clean	complete	GCCTCTAACGCAAGGTCATA	1	241	5877579	+
P21-A05	P204-G04	BT4081	intended-clean	clean	complete	CCCACCTAATCAACGCTTTG	1	241	5323779	-
P21-A06	P205-A11	BT3059	intended-clean	clean	complete	CACATTAACGACCTCCAAAC	1	241	3881491	-
P21-A07	P205-B06	BT1995	intended-clean	clean	complete	TATACCAGGCGCCACGTAGC	1	241	2509141	+
P21-A08	P205-E05	BT2668	intended-contam	potential-double	complete	CCACTCCCCAGACAAGGCCA	0.651119	241	3324067	+	TTGTCATTCTCCCTAGCCCA	0.348881	7777
P21-A09	P205-E06	BT3890	intended-clean	clean	complete	TCCCGATCCAGAACTCGTTA	1	241	5061906	+
P21-A10	P205-F01	BT3793	intended-contam	potential-double	complete	ACCGACGCCCCTAGGTCGAA	0.0261981	241	4928621	+	AGTTTCAGATGGTGATGAGA	0.973802	7777
P21-A11	P205-F03	BT3857	intended-clean	clean	complete	GCCTCGAAGATGCACAGCTG	1	241	5022686	-
P21-A12	P205-F04	BT4189	intended-clean	clean	complete	TCCTCCCCTTAAGGCCGGTG	1	241	5524684	+
P21-B01	P205-H07	BT3005	intended-clean	clean	complete	CCCATCCGTACAATCTAATT	1	7777
P21-B02			empty	empty	not-analyzed
P21-B03	P205-H08	BT3094	intended-clean	clean	complete	CAATCCCCAACACAGCCCCC	1	241	3930207	+
P21-B04	P206-B01	BT1807	intended-clean	clean	complete	TTTGCCAGAGTCCCCCGATA	1	7777
P21-B05	P206-B05	BT3492	intended-clean	clean	complete	GCCCCCAACCGCGACCTGTC	1	241	4504405	-
P21-B06	P206-C02	BT4694	intended-clean	clean	complete	TCTTAGATGCTGTTGGAATC	1	7777
P21-B07	P206-D12	BT2679	intended-clean	clean	complete	GGACACCCCCATTACGTCAT	1	241	3337796	-
P21-B08	P206-E06	BT1545	intended-clean	clean	complete	CTTACGATAGAACACGTGCA	1	241	1905961	+
P21-B09	P206-F10	BT0451	intended-clean	clean	complete	TTTCCACGACATTCCGCGCA	1	241	551274	+
P21-B10	P206-G02	BT0662	intended-clean	clean	complete	CCCCAACTCATCGTTGCACA	1	241	817972	-
P21-B11	P206-H08	BT1463	intended-clean	clean	complete	TTAAGCTCACCCAGAGCCCC	1	241	1802589	-
P21-B12	P207-A02	BT2626	intended-clean	clean	complete	CCTAATAAACTACACAATTA	1	241	3274631	-
P21-C01	P207-B06	BT4495	intended-clean	clean	complete	TTATACCCTGTCTAAAGTCC	1	241	5912122	-
P21-C02	P207-B11	BT3968	intended-clean	clean	complete	ATAACCGACTCCGCTTTCAT	1	7777
P21-C03	P207-C01	BT2632	intended-incomplete	no-data	plate-only	CCATCCCACAAGAAAAACGT		241	3287094	+
P21-C04	P207-C10	BT2819	intended-clean	clean	complete	CTTCACCGTGCCCCGACCCC	1	241	3506710	-
P21-C05	P207-D04	BT1720	intended-clean	clean	complete	GACCACTCCCTGCATCTCGC	1	241	2117727	+
P21-C06	P207-D08	BT2030	intended-clean	clean	complete	CCAATAGCTTTCAAATAAGC	1	241	2547398	-
P21-C07	P207-E10	BT4497	intended-clean	clean	complete	CACATACGTTGTTGATGCGA	1	241	5913165	+
P21-C08	P207-E11	BT4252	intended-clean	clean	complete	CCACAAAGGGATAGCCGGAT	1	241	5603950	+
P21-C09	P207-G10	BT3301	intended-clean	clean	complete	CGATACGGCATTTCAATTAC	1	241	4234693	+
P21-C10	P207-G11	BT4668	intended-clean	clean	complete	ACCCGAAAAGTATAAAACGA	1	7777
P21-C11	P207-H12	BT1722	intended-clean	clean	complete	CCCCAAGAAACCCCAACCTA	1	241	2120086	+
P21-C12	P208-C08	BT4683	intended-clean	clean	complete	GCGTGAGTACTCTTGTAGAT	1	7777
P21-D01	P208-D02	BT3498	intended-clean	clean	complete	CACGGGTAAACAATATCATT	1	241	4512585	-
P21-D02	P208-F01	BT4319	intended-clean	clean	complete	CCTTGCGCAACAATCTAGGG	1	7777
P21-D03	P208-F05	BT4289	intended-clean	clean	complete	CTCCCCACCGAACCATCCCC	1	241	5649498	-
P21-D04	P208-H05	BT0693	intended-clean	clean	complete	GGTAGACACCCGTTTTAGTG	1	241	862802	-
P21-D05	P209-B02	BT2488	intended-clean	clean	complete	TTGCACACCTCTACATCTCA	1	241	3112424	+
P21-D06	P209-B08	BT4489	intended-clean	clean	complete	GCCTACCTCTTCCCCCCTCG	1	241	5906536	+
P21-D07	P209-B10		unintended-dud	not-analyzed	complete	CCGCCTCCACCGCCACCCGA	1	7777
P21-D08	P209-D01	BT2885	intended-clean	clean	complete	CTTTAAATCCATACCCATCC	1	241	3604622	+
P21-D09			empty	empty	not-analyzed
P21-D10	P209-D05	BT3208	intended-clean	clean	complete	AGAACCACACGTTTCGACAT	1	241	4101163	-
P21-D11	P209-D10	BT0012	intended-contam	potential-double	complete	CTGTGTTTGATTACCACCTT	0.531013	241	9116	+	ACCATCGACAAACTAATAAG	0.468987	241	2660778	-
P21-D12	P209-F05	BT2783	intended-clean	clean	complete	TTACCATTGAAATATCCACC	1	241	3451833	-
P21-E01			missing	no-data	missing
P21-E02	P209-G05	BT2983	intended-clean	clean	complete	TATGTGCGAAATTCGTATCC	1	241	3761817	-
P21-E03	P209-G06		unintended-dud	not-analyzed	complete	TAAACCTCTCCCCCAACCTC	1	241	4053083	+
P21-E04	P209-G09	BT2532	intended-clean	clean	complete	GGGGGCCCAGAAACAGCGTA	1	241	3167235	+
P21-E05	P209-H06	BT2676	intended-clean	clean	complete	CCCACCATACTGCTCCACTA	1	7777
P21-E06	P210-D06	BT4584	intended-clean	clean	complete	TTTCTCCCATACTTTCTTTT	1	7777
P21-E07	P210-D08	BT3353	intended-clean	clean	complete	GCTTCATCCGCCCCCCACCG	1	241	4325736	-
P21-E08	P210-D09	BT3776	intended-clean	clean	complete	CATGTCTAGTGCTCTCCATA	1	241	4901042	+
P21-E09	P210-E07	BT2812	intended-clean	clean	complete	GATGAATACAGGCCCTGTCC	1	241	3493705	+
P21-E10	P210-G10	BT2244	intended-clean	clean	complete	ACCACGTGCGAGACTCAATC	1	241	2812876	-
P21-E11	P210-H04	BT0986	intended-clean	clean	complete	TCCCTCGAGGGATTCTCTTC	1	241	1214889	-
P21-E12	P210-H08	BT0850	intended-clean	clean	complete	CCCACTAGGCAATTACGCCT	1	241	1039961	+
P21-F01	P210-H10	p5482_38	intended-clean	clean	complete	AGATCCGCCGCACCAAGCAC	1	7192	32242	-
P21-F02	P211-A03		unintended	not-analyzed	complete	GATCACCCAACCCGTATCAA	1	241	2529106	-
P21-F03	P211-A07	BT0439	intended-clean	clean	complete	AACCTTACCCTTATGACGAC	1	241	531706	-
P21-F04	P211-B07	BT4457	intended-clean	clean	complete	CGTAGACATAAAAGCCCTAG	1	241	5867695	-
P21-F05	P211-D11	BT4048	intended-clean	clean	complete	TCACGATAGCACTACGCCTG	1	241	5272060	+
P21-F06	P211-E05	BT1871	intended-clean	clean	complete	TTCTTCGACGCCCCAACACC	1	241	2350973	-
P21-F07	P211-E11	BT4266	intended-clean	clean	complete	TGTAAAATGCTAAATCCACT	1	241	5618921	+
P21-F08	P211-F07	BT0984	intended-clean	clean	complete	CTCACGTCTAGTCCAGCAGA	1	241	1209075	+
P21-F09	P211-G02	BT2833	intended-clean	clean	complete	CACCTCCCACCTCCGCGCAC	1	241	3531487	-
P21-F10	P211-G03	BT3190	intended-clean	clean	complete	GCCCCCCGACACCCTTCCTA	1	7777
P21-F11	P211-H05	BT3741	intended-clean	clean	complete	ATAAGAATAGGTCGCGGCAA	1	241	4856866	+
P21-F12	P211-H10	BT3759	intended-clean	clean	complete	ATTATGGTATTGAGGTTGCA	1	241	4879938	+
P21-G01	P212-A08	BT3176	intended-clean	clean	complete	GCTATACTCGGACCTCTGCA	1	241	4060126	-
P21-G02	P212-B08	BT1041	intended-incomplete	no-data	plate-only	TGCAATCCGAAGATAGCCCG		241	1316729	-
P21-G03	P212-F07	BT4587	intended-clean	clean	complete	AAAGCATGAAGTATTTCATC	1	241	6010682	+
P21-G04	P212-H06	BT2086	intended-clean	clean	complete	CCCTACACGCTCTCCAATCG	1	241	2613836	-
P21-G05	P212-H07	BT3298	intended-clean	clean	complete	CAGTGCACCGGACCGCACTA	1	241	4228450	+
P21-G06	P212-H10	BT1277	intended-clean	clean	complete	AATACGACGACTGTCTATCC	1	241	1587889	-
P21-G07	P213-A01	BT3748	intended-clean	clean	complete	CAACCCACGCCCAAACGGGC	1	241	4866120	-
[truncated: 1,265 more rows]

## Sheet: lookup
barcode	scaffold	position	strand	status
AAAAAAAAAAAACAAGCCAT	241	5194289	+	SingleInsertion
AAAAAAAAAAAGTTACTCTT	7192	13868	+	SingleInsertion
AAAAAAAAAAGAATGAATAT	241	5953816	+	SingleInsertion
AAAAAAAAACAGTTTACATT	241	1358271	+	SingleInsertion
AAAAAAAAACCAGAGAGCAA	241	319235	+	SingleInsertion
AAAAAAAAACGAACGTGGAA	241	3453125	+	AmbiguousInsertions
AAAAAAAAACGAACGTGGAA	241	4530715	-	AmbiguousInsertions
AAAAAAAACACGAACATCCT	241	3945803	-	SingleInsertion
AAAAAAAACAGCCCAGTGGC	241	3731471	-	SingleInsertion
AAAAAAAACCCTAATTAAGG	241	2541878	+	SingleInsertion
AAAAAAAACCGCAGACGTAC	241	4938946	-	SingleInsertion
AAAAAAAACTAAACTTTGGA	241	3094280	-	SingleInsertion
AAAAAAAACTAGGTGGGAAC	241	5152826	-	SingleInsertion
AAAAAAAACTATCGCGCTCG	241	1362405	-	SingleInsertion
AAAAAAAAGAAAAATTCTTG	241	258384	+	SingleInsertion
AAAAAAAAGCCAAACACCAA	241	3482458	+	SingleInsertion
AAAAAAAAGTACGAACCAAC	241	3141306	+	SingleInsertion
AAAAAAAAGTTAGATAAGAA	241	4877376	-	SingleInsertion
AAAAAAAATAAAAAGAGGGA	241	441050	-	SingleInsertion
AAAAAAAATATTAAGACATC	241	179617	+	AmbiguousInsertions
AAAAAAAATATTAAGACATC	241	5744126	-	AmbiguousInsertions
AAAAAAAATCCATGTACTTA	241	4896748	-	SingleInsertion
AAAAAAAATTAACTTTCGTC	241	4698903	-	SingleInsertion
AAAAAAAATTACGTGCAGGT	241	3869535	-	SingleInsertion
AAAAAAAATTTAATTTACAA	241	1560840	+	SingleInsertion
AAAAAAAATTTGATATGTGT	241	1655269	+	SingleInsertion
AAAAAAACACCTAGAACGCC	241	5865135	+	SingleInsertion
AAAAAAACACTTGGTAACAG	241	2299032	+	SingleInsertion
AAAAAAACAGCAATATAAAA	241	294102	+	SingleInsertion
AAAAAAACAGTAGTTCCTCG	241	4812901	-	SingleInsertion
AAAAAAACATAAATCAAGTT	241	614562	-	SingleInsertion
AAAAAAACATAAGTTTTAAA	241	2608589	+	SingleInsertion
AAAAAAACCAAGATACTTCG	241	3600206	+	AmbiguousInsertions
AAAAAAACCAAGATACTTCG	241	4815804	-	AmbiguousInsertions
AAAAAAACCAATAATACTTA				PastEnd
AAAAAAACCATTTTCAAAAA	241	5997673	+	SingleInsertion
AAAAAAACCCACAGGGCACA	241	6094227	-	SingleInsertion
AAAAAAACCTAAAACAAAAT	241	5834585	-	SingleInsertion
AAAAAAACGACGGCTAAGAC	241	4665478	-	SingleInsertion
AAAAAAACGTAAGATACTTG	241	527569	-	AmbiguousInsertions
AAAAAAACGTAAGATACTTG	241	5041340	-	AmbiguousInsertions
AAAAAAACGTGTCTTTAACC	241	4993918	+	SingleInsertion
AAAAAAACTGAATAATTTGC	241	3869689	-	SingleInsertion
AAAAAAACTGCCCGTAATTA	241	585629	+	AmbiguousInsertions
AAAAAAACTGCCCGTAATTA	241	2823869	+	AmbiguousInsertions
AAAAAAACTGCTTCACACAA	241	4248875	+	SingleInsertion
AAAAAAACTGTCGTTAAACC	241	5133717	-	SingleInsertion
AAAAAAACTTCGCAACAAAC	241	4802755	-	AmbiguousInsertions
AAAAAAACTTCGCAACAAAC	241	5263311	+	AmbiguousInsertions
AAAAAAAGAACCAGGATTAG	241	2656575	-	SingleInsertion
AAAAAAAGAGACACGCCTAG	241	3311413	-	SingleInsertion
AAAAAAAGCAGCACTTACGT	241	2820474	-	SingleInsertion
AAAAAAAGCATGCGTACACC	241	5619545	-	SingleInsertion
AAAAAAAGCGACTATTTAAC	241	5172956	+	SingleInsertion
AAAAAAAGCGCAAATACAAC	241	34199	+	SingleInsertion
AAAAAAAGTTGCCTTATTCC	241	991500	+	SingleInsertion
AAAAAAATAACACGCCCACA	241	3119065	+	SingleInsertion
AAAAAAATACGATTTCCTAT	241	3962079	-	SingleInsertion
AAAAAAATAGCTTACGAGAG	241	3678711	-	SingleInsertion
AAAAAAATAGTCGTGTATGG	241	3333852	-	SingleInsertion
AAAAAAATCTATAGTCGAAG	241	754291	+	SingleInsertion
AAAAAAATGACTCATCGAAT	241	3147696	-	SingleInsertion
AAAAAAATGCAACGGTCTTG	241	642301	-	SingleInsertion
AAAAAAATGGAGACCCACCA	241	2138180	-	SingleInsertion
AAAAAAATGTTCCGCGTAGA	241	4598538	+	SingleInsertion
AAAAAAATGTTTGCGTCCAG	241	6094228	+	SingleInsertion
AAAAAAATTAAAAAATTCTA	241	2301997	-	SingleInsertion
AAAAAAATTCCTAAAAAACG	241	781024	-	SingleInsertion
AAAAAAATTGCATCCTAGAT	241	5291441	-	SingleInsertion
AAAAAAATTGCTTGCACGCC	241	4579932	+	SingleInsertion
AAAAAAATTTCGATTTAATG	241	2631927	+	SingleInsertion
AAAAAACAAAACACTGAACT	241	3294770	-	SingleInsertion
AAAAAACAAACCAGAGACTG	241	6195575	+	SingleInsertion
AAAAAACAAATAAGCATAAC	241	3895356	+	SingleInsertion
AAAAAACAAATGTTCACCAA	241	4607779	+	SingleInsertion
AAAAAACAACAAACTAAGAA	241	2107101	-	SingleInsertion
AAAAAACAACAACTCCTGGA	241	312259	-	SingleInsertion
AAAAAACAACGCACAGCACA	241	2779959	+	SingleInsertion
AAAAAACACAAACTATAAAA	241	4930830	+	SingleInsertion
AAAAAACACTATTCGGGGCC	241	5954724	+	AmbiguousInsertions
AAAAAACACTATTCGGGGCC	241	6111193	-	AmbiguousInsertions
AAAAAACAGAGTAAGCATCA	241	1880714	+	SingleInsertion
AAAAAACAGCCTCAAGTGTT	241	418353	+	AmbiguousInsertions
AAAAAACAGCCTCAAGTGTT	241	3362533	-	AmbiguousInsertions
AAAAAACAGCTAAACAGACA	241	2497473	+	SingleInsertion
AAAAAACATCACACTTTAGA	241	1889177	-	SingleInsertion
AAAAAACATCGTCTTAGAAA	241	3279893	+	SingleInsertion
AAAAAACATTACGCTGGCTT	241	5530799	-	SingleInsertion
AAAAAACATTTAATGACGTC	241	4853705	-	SingleInsertion
AAAAAACCAATAAGCATAAC	241	3895356	+	SingleInsertion
AAAAAACCACAACAATTCAA	241	4523126	+	SingleInsertion
AAAAAACCAGATACACTACA	241	1196705	-	SingleInsertion
AAAAAACCAGCTCGGTGTAG	241	402749	-	AmbiguousInsertions
AAAAAACCAGCTCGGTGTAG	241	471235	+	AmbiguousInsertions
AAAAAACCCAACACTCCCGA	241	968876	-	SingleInsertion
AAAAAACCCACGGGCATCTC				PastEnd
AAAAAACCCCAGCGACAACG	241	5989141	-	SingleInsertion
AAAAAACCCCCCCGTCTTCA	7192	24312	-	SingleInsertion
AAAAAACCCCCTCTTCATCC	241	4128330	-	SingleInsertion
AAAAAACCCTCGACGTACTA	241	331770	-	SingleInsertion
AAAAAACCGCCGCACCTTCA	241	3970728	+	SingleInsertion
AAAAAACCGCTCGCACCCAC	241	4862228	-	SingleInsertion
AAAAAACCGGATACCATTTA	241	4613104	+	SingleInsertion
AAAAAACCTGCCACCAAGTT	241	5564075	+	SingleInsertion
AAAAAACCTGGGGTGACCGG	241	3641786	-	SingleInsertion
AAAAAACCTGTATCCTTTGG	241	6020521	-	SingleInsertion
AAAAAACGAAAGGACCAATG	241	5976527	+	SingleInsertion
AAAAAACGAATCAACACCCG	241	1715428	+	SingleInsertion
AAAAAACGAGATGACACCAC	241	1708056	+	SingleInsertion
AAAAAACGAGTTAAAGCTCC	241	4096500	-	SingleInsertion
AAAAAACGCAGACATACCAC	241	2596856	+	SingleInsertion
AAAAAACGCGGCCTCCACCT	241	3663255	-	SingleInsertion
AAAAAACGGACGGTTAGAAC				PastEnd
AAAAAACGTAGTAGACGACC	241	4297989	-	SingleInsertion
AAAAAACGTCGGGATTCGAA	241	5734114	+	SingleInsertion
AAAAAACTAAATACCGATGC	241	6228714	+	SingleInsertion
AAAAAACTAACTTTTGACGG	241	3626147	-	SingleInsertion
AAAAAACTAATATTAATCAT	241	4577201	+	SingleInsertion
AAAAAACTCCGGTCACTAGC	241	5855491	-	SingleInsertion
AAAAAACTGAAGACTAAGCG	241	527691	-	SingleInsertion
AAAAAACTGTAAAAATCGGA	241	2839793	+	SingleInsertion
AAAAAACTTCCTGGCACCAC	241	2849967	+	SingleInsertion
AAAAAAGAAGTGCTACCGGA	241	6043180	-	SingleInsertion
AAAAAAGAATCGAAGACCAC	241	5558162	-	SingleInsertion
AAAAAAGACAACCGGAAGTA	241	2563266	-	AmbiguousInsertions
AAAAAAGACAACCGGAAGTA	241	4931895	+	AmbiguousInsertions
AAAAAAGACTAGAAGCTCAG	7192	24821	-	SingleInsertion
AAAAAAGAGCTCCTTTGCTG	241	3950916	-	AmbiguousInsertions
AAAAAAGAGCTCCTTTGCTG	241	5998394	+	AmbiguousInsertions
AAAAAAGAGGCTCGTGTTTA	241	3044122	+	AmbiguousInsertions
AAAAAAGAGGCTCGTGTTTA	241	4984218	+	AmbiguousInsertions
AAAAAAGAGGTCCGTGTTTA	241	3044122	+	AmbiguousInsertions
AAAAAAGAGGTCCGTGTTTA	241	4984218	+	AmbiguousInsertions
AAAAAAGAGGTTCGCGTTTA	241	3044122	+	AmbiguousInsertions
AAAAAAGAGGTTCGCGTTTA	241	4984218	+	AmbiguousInsertions
AAAAAAGAGGTTCGTGCTTA	241	3044122	+	AmbiguousInsertions
AAAAAAGAGGTTCGTGCTTA	241	4984218	+	AmbiguousInsertions
AAAAAAGAGGTTCGTGTTTA	241	3044122	+	AmbiguousInsertions
AAAAAAGAGGTTCGTGTTTA	241	4984218	+	AmbiguousInsertions
AAAAAAGATAATTGGAGGAC	241	1466665	+	AmbiguousInsertions
AAAAAAGATAATTGGAGGAC	241	2659793	-	AmbiguousInsertions
AAAAAAGATATCCATCCCAA	241	1404042	+	SingleInsertion
AAAAAAGATCTCTAAGAACG	241	1389328	-	SingleInsertion
AAAAAAGATTAATCCACATC	241	1160130	+	AmbiguousInsertions
AAAAAAGATTAATCCACATC	241	2021567	+	AmbiguousInsertions
AAAAAAGATTTATTCTCCCA	241	2940688	+	SingleInsertion
AAAAAAGCAGAAGATGAGGG	241	5819536	+	SingleInsertion
AAAAAAGCAGCCGTTCCCCG	241	4693813	-	SingleInsertion
AAAAAAGCCCCCTATAAATC	241	2252871	-	SingleInsertion
AAAAAAGCCTATAGATACAG	241	5931690	+	SingleInsertion
AAAAAAGCCTTTATGCCCAT	241	5739901	+	SingleInsertion
AAAAAAGCGAGATGCAATCT	241	5039334	+	SingleInsertion
AAAAAAGCTAGTCATCATCA	241	5501515	-	SingleInsertion
AAAAAAGCTCATTCTCCTAC	241	2528	+	SingleInsertion
AAAAAAGGACTCGACATCGT	241	4049119	+	SingleInsertion
AAAAAAGGCACTACATATCC	241	5408445	-	AmbiguousInsertions
AAAAAAGGCACTACATATCC	241	5448384	-	AmbiguousInsertions
AAAAAAGGCATGGATAATTC	241	3465850	+	SingleInsertion
AAAAAAGGGGTTCGTGTTTA	241	3044122	+	AmbiguousInsertions
AAAAAAGGGGTTCGTGTTTA	241	4984218	+	AmbiguousInsertions
AAAAAAGGTCCAGTTTCCGG				PastEnd
AAAAAAGTATGATGACCAAA	241	3153126	+	AmbiguousInsertions
AAAAAAGTATGATGACCAAA	241	5938386	+	AmbiguousInsertions
AAAAAAGTCAACGCAACGGC	241	1406754	+	SingleInsertion
AAAAAAGTCTGCACACTCCG	241	341031	-	SingleInsertion
AAAAAAGTGCCTACGCGAAG	241	6143903	+	SingleInsertion
AAAAAAGTTTATGTCAGCCT	241	5266666	+	SingleInsertion
AAAAAATAAATAGATTATGA	241	735011	+	SingleInsertion
AAAAAATAACAACGTCCTAT	241	5350623	-	SingleInsertion
AAAAAATAACACACGAAAGC	241	5128840	-	SingleInsertion
AAAAAATAACTCGTACCGCC	241	1061820	-	AmbiguousInsertions
AAAAAATAACTCGTACCGCC	241	1745285	-	AmbiguousInsertions
AAAAAATAACTCGTACCGCC	241	4045430	+	AmbiguousInsertions
AAAAAATACAAAAACAACGA	241	3736594	+	SingleInsertion
AAAAAATACATGCCTCTGCA	241	5390423	-	SingleInsertion
AAAAAATACGAAGATTTCCC	241	5929700	-	SingleInsertion
AAAAAATACGTTATCGCTAG	241	1862941	-	SingleInsertion
AAAAAATACTACGTGCAAAG	241	1573809	+	SingleInsertion
AAAAAATACTATTAATAACA				PastEnd
AAAAAATAGCACACCTTTCC	241	4312025	+	SingleInsertion
AAAAAATAGTTAGCAATATG	241	3277603	+	SingleInsertion
AAAAAATATTAAAATCTTTG	241	5873222	-	SingleInsertion
AAAAAATATTTTATACCGAC	241	4869089	-	SingleInsertion
AAAAAATCACCGATATTAGC	241	3071024	+	SingleInsertion
AAAAAATCACTACCCCTACA	241	2720191	+	SingleInsertion
AAAAAATCACTCCAAGCCAT	241	120355	-	SingleInsertion
AAAAAATCAGGCACCGTATC	241	5938246	-	SingleInsertion
AAAAAATCATGAGGTTACAG	241	2859388	+	SingleInsertion
AAAAAATCCAGGTAATGCCC	241	3990463	+	SingleInsertion
AAAAAATCCCACTCACAGGC	241	5307185	-	SingleInsertion
AAAAAATCGTATTTGTGAAC	241	1468956	-	AmbiguousInsertions
AAAAAATCGTATTTGTGAAC	241	4924653	-	AmbiguousInsertions
AAAAAATGAATGGGACGATA	241	242584	+	SingleInsertion
AAAAAATGAGACAAATAACG	241	3826691	+	SingleInsertion
AAAAAATGATGCGCCAACTA	241	5946756	+	SingleInsertion
AAAAAATGCAGTGTTCAAAA	241	1405466	-	SingleInsertion
AAAAAATGCCATTGACAGCT	241	1800921	-	AmbiguousInsertions
AAAAAATGCCATTGACAGCT	241	4410859	-	AmbiguousInsertions
AAAAAATGCTCTAAAGACCG	241	295684	-	SingleInsertion
AAAAAATGGATTCCTTAAAC	241	5315533	+	SingleInsertion
AAAAAATGTATACTATAACA	241	1517236	+	SingleInsertion
AAAAAATGTTACTCGACCCA	241	4253850	-	SingleInsertion
AAAAAATTAATACAATATTA	241	973215	+	SingleInsertion
AAAAAATTACGTTTAGAGCT	241	1718512	-	SingleInsertion
AAAAAATTAGGTGGCGTGTT	241	5956615	-	SingleInsertion
AAAAAATTAGTCGAACAAGC	241	1831565	+	SingleInsertion
AAAAAATTATCAGTCACCCA	241	1219987	-	SingleInsertion
AAAAAATTCTCCAGAGTAAA	241	3005510	+	AmbiguousInsertions
AAAAAATTCTCCAGAGTAAA	241	5425815	-	AmbiguousInsertions
AAAAAATTTACATAAAGTAC	241	293588	+	AmbiguousInsertions
AAAAAATTTACATAAAGTAC	241	4370044	-	AmbiguousInsertions
AAAAAATTTCCCGACTGCGT	241	1196417	+	SingleInsertion
AAAAAATTTTAATTATCGTA				PastEnd
AAAAACAAACACCGTGAAAT	7192	10774	-	SingleInsertion
AAAAACAAAGAAGCATTGTA	241	2505215	-	SingleInsertion
AAAAACAAATCTGCTAACAC	241	3085475	-	SingleInsertion
AAAAACAACACTAAATTCCA	241	4559086	-	SingleInsertion
AAAAACAACGATTGACCTTA	241	4720838	-	SingleInsertion
AAAAACAATACGGCAGTAAC	241	3943714	-	SingleInsertion
AAAAACAATATTGAAAGTAA	241	151595	+	AmbiguousInsertions
AAAAACAATATTGAAAGTAA	241	1647436	-	AmbiguousInsertions
AAAAACAATCCGTCCTGGGA	241	1830445	+	SingleInsertion
AAAAACAATGACAGCCATGA	241	1447749	+	SingleInsertion
AAAAACAATTTGTGACTACG	241	3781063	-	SingleInsertion
AAAAACACACACCAGATAAC	241	4690835	-	SingleInsertion
AAAAACACAGCATCCCCAAC	241	4395661	-	SingleInsertion
AAAAACACATAGCCTTCCCG	241	5517654	+	SingleInsertion
AAAAACACCAACATCCACTT	241	1491921	-	AmbiguousInsertions
AAAAACACCAACATCCACTT	241	2834286	+	AmbiguousInsertions
AAAAACACCAACATCCACTT	241	4285187	-	AmbiguousInsertions
AAAAACACCACCCCATTGAT	241	2506656	-	SingleInsertion
AAAAACACCATATACCCCAG	241	2247519	+	SingleInsertion
AAAAACACCATGGAGCCTAT	241	3869402	+	SingleInsertion
AAAAACACCCAGTGAGTACC	241	3860298	-	SingleInsertion
AAAAACACCCCCGGAACTGT	241	3824268	-	SingleInsertion
AAAAACACCCCTCTATACCT	241	2177084	-	SingleInsertion
AAAAACACCCTCTATGCATT	241	5159842	+	SingleInsertion
AAAAACACCCTGCAGCGTCA	241	3129900	-	SingleInsertion
AAAAACACCTAGACTTAGGA	241	1717440	+	SingleInsertion
AAAAACACGAAACACGATAT	241	5389054	+	SingleInsertion
AAAAACACGAGAGAAAGATC	241	813590	+	SingleInsertion
AAAAACACTAAATTCTACCG	241	301626	-	AmbiguousInsertions
AAAAACACTAAATTCTACCG	241	2077701	+	AmbiguousInsertions
AAAAACACTGAATATATCGG	241	5223057	-	SingleInsertion
AAAAACACTTTTCGGTCTAA	241	327560	-	SingleInsertion
AAAAACAGAAATTGCTCTGC	241	5663910	+	SingleInsertion
AAAAACAGAATGCTGCACAC	241	5957723	+	SingleInsertion
AAAAACAGCACAAAACTCGT	241	3623893	+	SingleInsertion
AAAAACAGCAGAGAACATGC	241	3452580	-	SingleInsertion
AAAAACAGCCCTACGTCCCC	241	2108258	-	SingleInsertion
AAAAACAGGGTCTCAAACCG	241	5329994	-	SingleInsertion
AAAAACAGTATCTGCTGGAG	241	3452260	-	SingleInsertion
AAAAACAGTTAATACAAAAC	241	4597879	-	SingleInsertion
AAAAACAGTTCGCCGTAAAA	241	2541578	+	SingleInsertion
AAAAACATAACGTAAACGTG	241	4587809	+	SingleInsertion
AAAAACATACCATATCCATA	241	5151394	+	SingleInsertion
AAAAACATATACTGCTATGT	241	5630954	-	SingleInsertion
AAAAACATATGCTCGAGGGT	241	6196149	+	SingleInsertion
AAAAACATCCAAGTTCTAAC	241	2075880	+	SingleInsertion
AAAAACATCTCATCAACAGA	241	3758071	-	SingleInsertion
AAAAACATCTGTCTGTCTCC	241	4660925	+	SingleInsertion
AAAAACATGCAGCCGCCGTC	241	4125832	+	SingleInsertion
AAAAACATTAAACTGTCTTA	241	4199067	-	SingleInsertion
AAAAACATTACGCCTTATGT	241	4901225	+	SingleInsertion
AAAAACATTCAAACTAAAAT	241	4096684	+	SingleInsertion
AAAAACATTTCTCATGCGCC	241	6227163	+	SingleInsertion
AAAAACCAAAAAGGGCAGCA	241	812638	-	SingleInsertion
AAAAACCAAACAGTAAACCT	241	2827314	+	SingleInsertion
AAAAACCAAATCGATCTAAA	241	2882818	+	SingleInsertion
AAAAACCAACGAAACAATCG	241	4021200	+	SingleInsertion
AAAAACCACACCCGACCACA	241	2194406	+	SingleInsertion
AAAAACCACCGTACTCCTAC	241	787422	-	AmbiguousInsertions
AAAAACCACCGTACTCCTAC	241	3090904	+	AmbiguousInsertions
AAAAACCACGACGTCCCATA	241	6165287	+	SingleInsertion
AAAAACCACGGGAGTCGATC	241	5484863	-	SingleInsertion
AAAAACCAGAATGATACAAA	241	4604202	+	SingleInsertion
AAAAACCAGCAGCGGCATAA	241	4609059	+	AmbiguousInsertions
AAAAACCAGCAGCGGCATAA	241	5519328	-	AmbiguousInsertions
AAAAACCAGCCCATGACCCA	241	5425397	+	SingleInsertion
AAAAACCAGTGACAGAACAA	241	4460286	-	SingleInsertion
AAAAACCATAATGCTCTAAC	241	1095608	+	SingleInsertion
AAAAACCATACTCTATATAT	241	791598	-	SingleInsertion
AAAAACCATAGTATAGTAAT	241	2662508	-	SingleInsertion
AAAAACCATGGAAAAAATGA	241	4540316	+	SingleInsertion
AAAAACCATTAATCACAGTC	241	732215	-	SingleInsertion
AAAAACCATTATTGTAACAG	241	526987	-	SingleInsertion
AAAAACCATTGAAATTCAAG	241	1948645	-	SingleInsertion
AAAAACCCAAAATCCGTTAG	241	1253656	-	SingleInsertion
AAAAACCCAAGACAACCAAT	241	227762	+	SingleInsertion
AAAAACCCAATAACCCGACT	241	6243002	+	SingleInsertion
AAAAACCCACTCCAAACTTT	241	1263957	-	SingleInsertion
AAAAACCCATCATCCTAATT	241	535104	-	SingleInsertion
AAAAACCCCAGATATAAACT	241	4015513	-	SingleInsertion
AAAAACCCCAGGGTGGATAG				PastEnd
AAAAACCCCCTTTTACGGAC	241	5956066	-	SingleInsertion
AAAAACCCGAGATCCAGTAA	241	3991393	-	SingleInsertion
AAAAACCCGCAAGATTTAAC	241	630395	+	SingleInsertion
AAAAACCCGCGCTCTACAAC	241	3095893	-	SingleInsertion
AAAAACCCGTAGCTATCCAA	241	3089696	+	SingleInsertion
AAAAACCCTAGTTATCGGCA	241	1078475	+	SingleInsertion
AAAAACCCTATAATACATCC	241	2734859	+	AmbiguousInsertions
AAAAACCCTATAATACATCC	241	3215222	-	AmbiguousInsertions
AAAAACCCTATAATACATCC	241	3617613	+	AmbiguousInsertions
AAAAACCCTATAATACATCC	241	6105840	+	AmbiguousInsertions
AAAAACCCTCTTCGATCTAA	241	2078028	+	SingleInsertion
AAAAACCCTTCATTGTGACC	241	2401018	+	SingleInsertion
AAAAACCGAAAATCAAACCT	241	4135462	-	SingleInsertion
AAAAACCGAAGTCTTTGGAG	241	3435404	-	SingleInsertion
AAAAACCGACAATAAGCCTG	241	3592101	+	SingleInsertion
AAAAACCGATTCCTCCTGAT	241	5685787	-	SingleInsertion
AAAAACCGCAACCTCAAGAT	241	5978103	-	SingleInsertion
AAAAACCGCAATACAAGCTT	241	1832520	-	SingleInsertion
AAAAACCGCCGATGCCTCAG	241	3090028	-	SingleInsertion
AAAAACCGCGAAGAGAGGGA	241	4392262	+	SingleInsertion
AAAAACCGCTCATACTAGAG	241	2623861	+	SingleInsertion
AAAAACCGGCCAAGGAGCGA	241	3504515	+	SingleInsertion
AAAAACCGGCGCCCATAGAT	241	3701299	-	SingleInsertion
AAAAACCGGCGGTCAGCTAG	241	590682	-	SingleInsertion
AAAAACCGTATCTGTTTTCT	241	3949630	+	SingleInsertion
AAAAACCGTCCTACCCTCCA	241	6218597	-	SingleInsertion
AAAAACCTAAGGTGCTGTCG	241	3967529	-	SingleInsertion
AAAAACCTACGCTAAGGAAT	241	4186671	-	AmbiguousInsertions
AAAAACCTACGCTAAGGAAT	241	6093943	+	AmbiguousInsertions
AAAAACCTCTATTGAGTACG	241	2093711	-	AmbiguousInsertions
AAAAACCTCTATTGAGTACG	241	5265315	-	AmbiguousInsertions
AAAAACCTGACTAGACAGGG	241	354668	+	SingleInsertion
AAAAACCTGCCGTTGATCAC	241	3305464	+	SingleInsertion
AAAAACCTGGCACTAAGCAC	241	2767962	-	SingleInsertion
AAAAACCTGTTCACCCCCGC	241	360033	+	SingleInsertion
AAAAACCTTCCAAGTACCTA	241	147827	-	SingleInsertion
AAAAACCTTCCCTGATCACA	241	92897	-	AmbiguousInsertions
AAAAACCTTCCCTGATCACA	241	5268203	-	AmbiguousInsertions
AAAAACCTTTCAAGGTGACG	241	5173960	+	SingleInsertion
AAAAACCTTTTGCAAGGCCA	241	4869748	-	SingleInsertion
AAAAACGAACAAACGCAAAC	241	796028	-	SingleInsertion
AAAAACGAACAGTCGAAGGC	241	3189538	+	SingleInsertion
AAAAACGAACGAACGCAAAC	241	796028	-	SingleInsertion
AAAAACGACACATCGAGAAG	241	1290256	-	SingleInsertion
AAAAACGACTAAACTCTCAC	241	4216487	+	SingleInsertion
AAAAACGACTTGAAGTCCCC	241	3420085	+	SingleInsertion
AAAAACGAGAAACACGGGCG	241	4959659	+	SingleInsertion
AAAAACGAGAAACCCAAACA	241	1496104	+	SingleInsertion
AAAAACGATAGACCGCCTGC	241	5137684	-	SingleInsertion
AAAAACGCACTGACACCCGC	241	20488	+	AmbiguousInsertions
AAAAACGCACTGACACCCGC	241	2443853	-	AmbiguousInsertions
AAAAACGCAGACAGCCTTAG	241	5667388	-	SingleInsertion
AAAAACGCATGGGACATCAT	241	1528705	-	SingleInsertion
AAAAACGCCCGGGCCTCTAT	241	4918628	+	SingleInsertion
AAAAACGCCCGTCTGAGGGC	241	3085767	+	SingleInsertion
AAAAACGCGCAGCAATTGCT	241	6053962	+	SingleInsertion
AAAAACGCGCATGATATAAA	241	1895585	-	SingleInsertion
AAAAACGCTACAATGTGCAC	241	3070300	-	AmbiguousInsertions
AAAAACGCTACAATGTGCAC	241	3511266	+	AmbiguousInsertions
AAAAACGCTCAGCACCGGTC	241	2827094	-	SingleInsertion
AAAAACGGGGCACAGCGTTA	241	1381744	+	SingleInsertion
AAAAACGGGGGTACTTCGAT	241	1861636	+	SingleInsertion
AAAAACGTACCGAGGCCAGT	241	11784	-	AmbiguousInsertions
AAAAACGTACCGAGGCCAGT	241	231425	-	AmbiguousInsertions
AAAAACGTATCACTCGGGTC	241	4681458	-	SingleInsertion
AAAAACGTCGCTTTACGACT	241	5823674	-	SingleInsertion
AAAAACGTGAAGTCCCCTAA	241	2312911	-	SingleInsertion
AAAAACGTGACACCCCTAAG	241	1174293	-	SingleInsertion
AAAAACGTGATCTAGGCTCA	241	1594288	-	SingleInsertion
AAAAACGTGGCGTGTCAAAT	241	2676731	-	SingleInsertion
AAAAACGTTTCGGTCCAATA	241	263757	-	SingleInsertion
AAAAACTAGATCATATAGCG	241	2359741	+	SingleInsertion
AAAAACTAGGCTCGCAGCAT	241	387019	-	SingleInsertion
AAAAACTATAAGATGGAAGC	241	321770	-	SingleInsertion
AAAAACTATGTATAAAACTC	241	3617052	+	AmbiguousInsertions
AAAAACTATGTATAAAACTC	241	4858624	-	AmbiguousInsertions
AAAAACTCAAGAAAGCTGCG	241	34173	-	AmbiguousInsertions
AAAAACTCAAGAAAGCTGCG	241	259363	-	AmbiguousInsertions
AAAAACTCAAGAAAGCTGCG	241	4931606	+	AmbiguousInsertions
AAAAACTCAATACAAACATT	241	2183687	+	SingleInsertion
AAAAACTCAGAGGGATGCTA	241	4291510	-	SingleInsertion
AAAAACTCAGCCAACCAAAC	241	5994674	+	SingleInsertion
AAAAACTCAGCCGTACACAC	241	6162483	+	SingleInsertion
AAAAACTCAGGTGCACGACG	241	2070037	-	SingleInsertion
AAAAACTCGCATTAGATAAA	241	5881596	-	SingleInsertion
AAAAACTCTCCCCTGTCAAG	241	4201945	-	AmbiguousInsertions
AAAAACTCTCCCCTGTCAAG	241	4783342	-	AmbiguousInsertions
AAAAACTCTTCCTTAACGAA	241	2941362	-	SingleInsertion
AAAAACTGAACAATACTGTA	241	3476793	+	AmbiguousInsertions
AAAAACTGAACAATACTGTA	241	3591679	+	AmbiguousInsertions
AAAAACTGAACAATACTGTA	241	3967525	-	AmbiguousInsertions
AAAAACTGACTCTTCCGATG	241	236376	+	AmbiguousInsertions
AAAAACTGACTCTTCCGATG	241	2500909	-	AmbiguousInsertions
AAAAACTGACTCTTCCGATG	241	3061114	+	AmbiguousInsertions
AAAAACTGACTCTTCCGATG	241	6129534	+	AmbiguousInsertions
AAAAACTGATGGAGAACCTT	241	4345075	-	SingleInsertion
AAAAACTGATTAATCAAGAC	241	1840981	+	AmbiguousInsertions
AAAAACTGATTAATCAAGAC	241	2053911	-	AmbiguousInsertions
AAAAACTGATTAATCAAGAC	241	2735535	+	AmbiguousInsertions
AAAAACTGATTAATCAAGAC	241	3157410	+	AmbiguousInsertions
AAAAACTGATTAATCAAGAC	241	4403727	-	AmbiguousInsertions
AAAAACTGATTAATCAAGAC	241	4474406	+	AmbiguousInsertions
AAAAACTGATTAATCAAGAC	241	6002929	-	AmbiguousInsertions
AAAAACTGCAGAAGCGGTAT	241	1064530	-	SingleInsertion
AAAAACTGCCCTGCCCTCAC	241	61048	-	SingleInsertion
AAAAACTGGCGACAAGCGTA	241	2344163	+	SingleInsertion
AAAAACTGTCATTCGCGCAT	241	2730267	+	AmbiguousInsertions
AAAAACTGTCATTCGCGCAT	241	3590000	+	AmbiguousInsertions
AAAAACTTAAGACTAAGTGA	241	1302255	+	SingleInsertion
AAAAACTTACAGATTTACTC				PastEnd
AAAAACTTAGTGTTAACGTG	241	5525188	+	SingleInsertion
AAAAACTTATTGCAAATGAA	241	5330057	+	SingleInsertion
AAAAACTTCAAATCCGCTTG	241	5623981	+	SingleInsertion
AAAAACTTCACGACTAAACC	241	6196846	+	SingleInsertion
AAAAACTTCCATCGCTACGG	241	4478323	-	SingleInsertion
AAAAACTTCTTCCACCAGGT	241	2195486	-	SingleInsertion
AAAAACTTGCCTGGACTCGC	241	4396213	+	SingleInsertion
AAAAACTTGGACATCTTCAA	241	4586946	-	SingleInsertion
AAAAACTTTGCCGTACGGGC	241	1166158	-	SingleInsertion
AAAAAGAAAAAGTACTCTGC	241	5135607	+	AmbiguousInsertions
AAAAAGAAAAAGTACTCTGC	241	5258844	-	AmbiguousInsertions
AAAAAGAAAATTAAAATACT	241	1643517	-	SingleInsertion
AAAAAGAACATCTAATCACG	241	1089540	-	SingleInsertion
AAAAAGAACGGTAAAGCCAA	241	3312468	-	SingleInsertion
AAAAAGAACGTCTATGCCAT	241	6066733	-	SingleInsertion
AAAAAGAAGCCCGGATTGCA	241	1288359	+	SingleInsertion
AAAAAGAAGTCGAATTCACT	241	5224391	+	SingleInsertion
AAAAAGAAGTTTCTGAGTAC	241	704602	+	AmbiguousInsertions
AAAAAGAAGTTTCTGAGTAC	241	1612506	+	AmbiguousInsertions
AAAAAGAAGTTTCTGAGTAC	241	2566719	+	AmbiguousInsertions
AAAAAGACACAACACTGGGT	241	4481509	-	SingleInsertion
AAAAAGACACATGAGACAAC	241	758775	-	SingleInsertion
AAAAAGACAGTCCCAACTGA	241	5177664	-	SingleInsertion
AAAAAGACATTGATTAGGTC	241	2251180	+	SingleInsertion
AAAAAGACCGCCATACTGCA	241	2056150	+	SingleInsertion
AAAAAGACGCGACAAACCCC	241	1279166	-	SingleInsertion
AAAAAGACGTCACGATTAGC	241	1496960	-	AmbiguousInsertions
AAAAAGACGTCACGATTAGC	241	5558477	-	AmbiguousInsertions
AAAAAGACTAAAGGAAAACC	241	3712321	-	SingleInsertion
AAAAAGACTCTCATTACTCT	241	736257	-	SingleInsertion
AAAAAGACTTAGTTAAGTAC	241	3102736	-	SingleInsertion
AAAAAGAGATAATGCTCCCT	241	1176202	+	SingleInsertion
AAAAAGAGCAGGGTCTCGCG	241	5936479	-	SingleInsertion
AAAAAGAGCTCTCGACATTA	241	41605	-	AmbiguousInsertions
AAAAAGAGCTCTCGACATTA	241	199041	+	AmbiguousInsertions
AAAAAGAGGCAACTGAAGAA	241	2021509	-	SingleInsertion
AAAAAGAGTAGTGGGTAGCA	241	503026	-	SingleInsertion
AAAAAGAGTTGCAGATAACT	241	1350429	-	SingleInsertion
AAAAAGATAAAACGTCCGCG	241	819769	+	SingleInsertion
AAAAAGATAATCTAAATTGC	241	3597765	+	SingleInsertion
AAAAAGATACCCGACGAACA	241	3778727	+	SingleInsertion
AAAAAGATACTACAGACTCG	241	4922870	-	SingleInsertion
AAAAAGATCCGCACGTCCAT	241	1100602	+	SingleInsertion
AAAAAGATCGTGTCGAAATG	241	5893028	-	SingleInsertion
AAAAAGATCTCTAGAATGTG	241	2085931	+	SingleInsertion
AAAAAGATTAAAAATACAGC	241	940739	+	SingleInsertion
AAAAAGCAAACAACCCGATA	241	5866871	+	SingleInsertion
AAAAAGCAAGAAAGTACGAC	241	2429403	-	AmbiguousInsertions
AAAAAGCAAGAAAGTACGAC	241	3015181	+	AmbiguousInsertions
AAAAAGCATATAATTAAGTA	241	1507400	-	SingleInsertion
AAAAAGCATCTATCGTCGTC	241	561205	+	SingleInsertion
AAAAAGCATTATTACCTTCC	241	5271890	-	SingleInsertion
AAAAAGCCACATCAATTGAA	241	3271558	+	SingleInsertion
AAAAAGCCATTCAGACATTA	241	5600960	-	SingleInsertion
AAAAAGCCCGGAGCAGAAAC	241	3730573	+	SingleInsertion
AAAAAGCGACATTCAGGATA	241	805856	+	SingleInsertion
AAAAAGCGATATTCAGCCGA	241	1291746	-	SingleInsertion
AAAAAGCGCCAGCCAACCTT	241	2418032	-	SingleInsertion
AAAAAGCGCTCGACGAAGAC	241	1763881	+	SingleInsertion
AAAAAGCGGCACATTAACGG	241	1186043	-	SingleInsertion
AAAAAGCGGTAGGGATTCAG	241	3422677	-	AmbiguousInsertions
AAAAAGCGGTAGGGATTCAG	241	4416581	-	AmbiguousInsertions
AAAAAGCGTTTTCTTATCGC	241	3589120	-	SingleInsertion
AAAAAGCTACCCACGACCCT	241	3243382	-	SingleInsertion
AAAAAGCTCACTGGCACGAC	241	1654269	-	SingleInsertion
AAAAAGCTCTCCTCATTTTT	241	4353769	-	SingleInsertion
AAAAAGCTCTGTTAGGCACT	241	2654749	+	SingleInsertion
AAAAAGCTTGTGGACGTAAA	241	5779354	-	SingleInsertion
AAAAAGGAACTCACAGCCAC	241	89505	+	SingleInsertion
AAAAAGGAATTCATAGTCTA	241	5309447	+	SingleInsertion
AAAAAGGACCGGCCCGCCAT	241	183620	-	SingleInsertion
AAAAAGGACGGTACCCCATC	241	6001274	-	SingleInsertion
AAAAAGGAGGTTCGTGTTTA	241	3044122	+	AmbiguousInsertions
AAAAAGGAGGTTCGTGTTTA	241	4984218	+	AmbiguousInsertions
AAAAAGGCCCTCTAAAGCCG	241	5249444	-	SingleInsertion
AAAAAGGGATTGAGTCACAC	241	314039	-	SingleInsertion
AAAAAGGGTTACGTTACCCA	241	2701699	+	SingleInsertion
AAAAAGGTAAAGGAACACCC	241	5340193	+	SingleInsertion
AAAAAGGTATTCCCTAACAA	241	4132178	+	SingleInsertion
AAAAAGGTGTTTTTATACCT	241	2355377	+	SingleInsertion
AAAAAGGTTTCACGCACCTG	241	3744278	+	SingleInsertion
AAAAAGTAATTACTACGACC	241	1173378	+	SingleInsertion
AAAAAGTACATGCTCACACC	241	3439404	+	SingleInsertion
AAAAAGTATTGCCCGTCTTC	241	5637795	-	SingleInsertion
AAAAAGTCCGACGGGTTCTA	241	2570487	+	AmbiguousInsertions
AAAAAGTCCGACGGGTTCTA	241	3713380	+	AmbiguousInsertions
AAAAAGTCGGAGATTTCACT	241	4179465	-	SingleInsertion
AAAAAGTCTCCAAATAAAAC	241	4504654	-	SingleInsertion
AAAAAGTGAAAATGATTTAT	241	2745276	-	SingleInsertion
AAAAAGTGCGCACACAACGA	241	3595782	+	SingleInsertion
AAAAAGTGGCTACAACAAAT				PastEnd
AAAAAGTGTCAAAAATACCA	7192	19854	-	SingleInsertion
AAAAAGTTAGGCGTTCATCA	241	4545245	-	SingleInsertion
AAAAAGTTCTAAATTTCCAC	241	4276358	+	SingleInsertion
AAAAAGTTGCTAATACCGAA	241	6010860	-	SingleInsertion
AAAAATAAAAAAGAACTTAG	241	2179463	-	SingleInsertion
AAAAATAAAAACTGTGCATC	241	3789243	-	SingleInsertion
AAAAATAAAATCATAGGCCA	241	4918628	+	SingleInsertion
AAAAATAAACATATACCATA	241	1290881	+	AmbiguousInsertions
AAAAATAAACATATACCATA	241	1480453	-	AmbiguousInsertions
AAAAATAAAGTCCGCAGCCA	241	1458864	+	SingleInsertion
AAAAATAAAGTTGGACCTAC	241	4131675	-	SingleInsertion
AAAAATAAATTACTCAGTCA	241	2371686	-	SingleInsertion
AAAAATAACAACACTAACGC	241	4198525	+	AmbiguousInsertions
AAAAATAACAACACTAACGC	241	4675547	+	AmbiguousInsertions
AAAAATAACAACACTAACGC	241	5864608	-	AmbiguousInsertions
AAAAATAACAACACTAACGC	7192	31158	-	AmbiguousInsertions
AAAAATAACAGCCGAACAGA	241	6033141	-	SingleInsertion
AAAAATAACAGCGAACCCAA	241	1165167	+	SingleInsertion
AAAAATAACTCCAAGGTTGA	241	1297783	-	SingleInsertion
AAAAATAAGGTACTGCCGGG	241	1400328	-	SingleInsertion
AAAAATAATCCGATCAGGTA	241	3157388	+	AmbiguousInsertions
AAAAATAATCCGATCAGGTA	241	5018496	-	AmbiguousInsertions
AAAAATAATCGTTAGTAGAC	241	41836	+	SingleInsertion
AAAAATAATTTTCATAAAGA	241	4936666	-	SingleInsertion
AAAAATACCGCCACACCAGC	241	5201747	+	SingleInsertion
AAAAATACCTACCCGCTATC	241	1833062	+	SingleInsertion
AAAAATACCTATAGTCTAGA	241	4884403	-	SingleInsertion
AAAAATACGCACCGGCGCCC	241	2269342	-	SingleInsertion
AAAAATACGCAGCCGGATCA	241	4832621	-	SingleInsertion
AAAAATACGGGTGTCACCAA	241	268551	+	SingleInsertion
AAAAATACTACGCCTGCTCC				PastEnd
AAAAATACTCCAGTTTCCCA	241	1834996	-	SingleInsertion
AAAAATAGACTTAATAGCCA	241	1783848	+	SingleInsertion
AAAAATAGTACATCGAGAGC	241	6248554	+	SingleInsertion
AAAAATAGTCACATACGGGT	241	4135743	+	SingleInsertion
AAAAATAGTTATAACTTTCG	241	672201	-	SingleInsertion
AAAAATATAGAGCAACGATC	241	2202202	+	AmbiguousInsertions
AAAAATATAGAGCAACGATC	241	4194703	-	AmbiguousInsertions
AAAAATATAGGCCAATACGG	241	5588742	-	SingleInsertion
AAAAATATATCAATGTACAA	241	1574535	+	SingleInsertion
AAAAATATATGTTCGCACAA	241	2344957	+	SingleInsertion
AAAAATATCATTATAGATCA	241	5638023	+	SingleInsertion
AAAAATATGACTTGAAACTC	241	4019467	+	SingleInsertion
AAAAATATGTCCATCCTAGG	241	2316342	+	SingleInsertion
AAAAATATGTGACTAAAATT	241	2834347	+	SingleInsertion
AAAAATATTCCCCTACATTC	241	3005262	+	SingleInsertion
AAAAATATTGTTCAAAAACA	241	2440409	-	SingleInsertion
AAAAATCAAAACTGTCGCAC	241	6009369	-	SingleInsertion
AAAAATCACCCACTCCATCC	241	2833669	+	SingleInsertion
AAAAATCACGCCTCGTATAA	241	3242819	+	SingleInsertion
AAAAATCACGCTATTCTACC	241	5486856	+	SingleInsertion
AAAAATCACTCAATTCTCCA	241	1831652	+	SingleInsertion
AAAAATCAGGCCTTTACCAG	241	4755889	+	SingleInsertion
AAAAATCATGATTAACTTAG	241	2856781	-	SingleInsertion
AAAAATCATTAACAGCATCA	241	581624	-	SingleInsertion
AAAAATCATTAAGCCCTCAC	241	2452890	+	SingleInsertion
AAAAATCATTAGCCAATAGT	241	3140984	-	AmbiguousInsertions
AAAAATCATTAGCCAATAGT	241	3951164	+	AmbiguousInsertions
AAAAATCCAACGCGACCTAC	241	5998995	+	SingleInsertion
AAAAATCCAGTCTACCGCAA	241	3710983	-	SingleInsertion
AAAAATCCCAAAAAGGCATG	241	4981032	+	SingleInsertion
AAAAATCCCACAAACCCACT	241	6230341	-	SingleInsertion
AAAAATCCCTTGAAAAAATA	241	118104	+	SingleInsertion
AAAAATCCGAAAAAAACCAC	241	661879	+	SingleInsertion
AAAAATCCGGCTTACGAAGA	241	509284	-	SingleInsertion
AAAAATCCTACACCATACAA	241	1847160	-	SingleInsertion
AAAAATCCTATGCCCCACTT	241	2447938	-	AmbiguousInsertions
AAAAATCCTATGCCCCACTT	241	2511403	-	AmbiguousInsertions
AAAAATCCTATTCCATATAA	241	1242988	-	SingleInsertion
AAAAATCGGCCCACCATCAA	241	3011813	+	SingleInsertion
AAAAATCGGTAGTCTTATCA	241	4266331	+	SingleInsertion
AAAAATCGGTGGCCTGTCGA	241	197748	+	AmbiguousInsertions
AAAAATCGGTGGCCTGTCGA	241	3939219	-	AmbiguousInsertions
AAAAATCGGTGGCCTGTCGA	241	4021854	-	AmbiguousInsertions
AAAAATCGTGAGGTAGTAAT	241	5138037	-	SingleInsertion
AAAAATCTACTCTGCGAGCC	241	2101189	+	SingleInsertion
AAAAATCTCCCACCCAAAAG	241	5745566	-	SingleInsertion
AAAAATCTCTTCCATGTAAT	241	4624565	+	SingleInsertion
AAAAATCTGGCGCTATGTGA	241	4006299	+	SingleInsertion
AAAAATCTTACTCAGGGCTT	241	4877909	+	SingleInsertion
AAAAATCTTGAAATGAGAAC				PastEnd
AAAAATGAAAAATGAATAAC	241	1770665	-	SingleInsertion
AAAAATGAAAATTCAAAGAA	241	2501626	+	SingleInsertion
AAAAATGAACAACTGCTGTG	241	2434689	-	SingleInsertion
AAAAATGAACCACCAACACA	241	4709122	+	SingleInsertion
AAAAATGACACTTATCCTCG	241	2469187	+	SingleInsertion
AAAAATGACTCACGACGTAC	241	5919636	-	SingleInsertion
AAAAATGAGCCTCTCCCCCG	241	2220400	-	SingleInsertion
AAAAATGAGTAACATTGCAA	241	382265	-	AmbiguousInsertions
AAAAATGAGTAACATTGCAA	241	1922488	+	AmbiguousInsertions
AAAAATGAGTAACATTGCAA	241	2180355	+	AmbiguousInsertions
AAAAATGAGTTACCCACCTC	241	714917	+	SingleInsertion
AAAAATGATCAAATTAACTA	241	4821282	-	SingleInsertion
AAAAATGCAAAACTTACCCA	241	4843420	-	SingleInsertion
AAAAATGCAACGCCAGGCCC	241	2084184	-	SingleInsertion
AAAAATGCAAGATGTAACCT	241	3616335	+	SingleInsertion
AAAAATGCACGGCAACACGG	241	5171735	-	SingleInsertion
AAAAATGCAGAATAGTTAAC	241	4689007	-	SingleInsertion
AAAAATGCAGTAGACACATG	241	4664625	+	SingleInsertion
AAAAATGCCTACACCTGGCC	241	5450016	+	SingleInsertion
AAAAATGCCTATCGTCAGGC	241	3987945	-	SingleInsertion
AAAAATGCCTTGTCACAAGT	241	2112939	+	SingleInsertion
AAAAATGCGAAACGTACAAA	241	939306	-	SingleInsertion
AAAAATGCTAATCGCTACTG	241	939645	-	SingleInsertion
AAAAATGCTACTCTCCGGCG	241	3654251	+	SingleInsertion
AAAAATGCTCTTTACGGGTG	241	1511526	-	AmbiguousInsertions
AAAAATGCTCTTTACGGGTG	241	2784477	+	AmbiguousInsertions
AAAAATGCTCTTTACGGGTG	241	4126242	-	AmbiguousInsertions
AAAAATGCTCTTTACGGGTG	241	4851040	+	AmbiguousInsertions
AAAAATGCTTACACATAAAC	241	1463892	-	SingleInsertion
AAAAATGGAAGATTGTGATT	241	2945865	+	AmbiguousInsertions
AAAAATGGAAGATTGTGATT	241	5938541	-	AmbiguousInsertions
AAAAATGGAAGTGTGTACAC	241	3232092	+	SingleInsertion
AAAAATGGGCATGCCCGGCG	241	6155400	-	SingleInsertion
AAAAATGGTCATGCTCCATT	241	1669769	+	AmbiguousInsertions
AAAAATGGTCATGCTCCATT	241	2760100	-	AmbiguousInsertions
AAAAATGTACACTTCATCAT	241	5161816	-	SingleInsertion
AAAAATGTATCACAGCCACT	241	5458354	+	SingleInsertion
AAAAATGTCCGGACAGGGAC	241	675498	+	SingleInsertion
AAAAATGTGGTTTCCCATTT	241	2587996	-	SingleInsertion
AAAAATGTGTACATACCCAG	241	1594341	-	SingleInsertion
AAAAATTAAAAAGTAAAACC	241	1975380	-	SingleInsertion
AAAAATTAAACACATTTTAC	241	2749608	-	SingleInsertion
AAAAATTAAATAGCATGTCT	241	519716	-	AmbiguousInsertions
AAAAATTAAATAGCATGTCT	241	615675	+	AmbiguousInsertions
AAAAATTAAATAGCATGTCT	241	5784906	+	AmbiguousInsertions
AAAAATTAAATAGCATGTCT	241	6112831	+	AmbiguousInsertions
AAAAATTAACAGGTGCAACG	241	6219968	+	SingleInsertion
AAAAATTAAGAAATTAATAT	241	4282570	+	SingleInsertion
AAAAATTACCCGTGAATACC	241	4060183	-	SingleInsertion
AAAAATTACCTATACTAGTC	241	4127857	-	SingleInsertion
AAAAATTACGTTCCTTAGCA	241	803372	+	SingleInsertion
AAAAATTACTCCAAATCATG	241	4815840	-	SingleInsertion
AAAAATTAGCGATAAGGCCG	241	1100518	-	SingleInsertion
AAAAATTAGGTTACAGACAG	241	766776	+	SingleInsertion
AAAAATTATAAAAACGTCAA	241	193987	-	SingleInsertion
AAAAATTATCAACTATGAAT	241	226786	+	SingleInsertion
AAAAATTATTGAATAGGTAG	241	3653437	-	SingleInsertion
AAAAATTCAACATTGTATGC	241	3202668	-	SingleInsertion
AAAAATTCACCTGAAGCCCT	241	5931119	+	SingleInsertion
AAAAATTCACTCCGGGTGCT	241	3463103	-	SingleInsertion
AAAAATTCCATAAGCGCAAA	241	5976908	+	SingleInsertion
AAAAATTCCCCGACTATGCA	241	3654391	-	SingleInsertion
AAAAATTCGGACTGACATAC	241	2960941	+	SingleInsertion
AAAAATTCTATAAGATCCAT	241	2807692	-	SingleInsertion
AAAAATTCTCAATATAGCAC	241	6085011	+	SingleInsertion
AAAAATTCTGGCCTAGCATC	241	3668941	+	SingleInsertion
AAAAATTCTTGCGTTTCAGA	241	367179	+	AmbiguousInsertions
AAAAATTCTTGCGTTTCAGA	241	5589856	-	AmbiguousInsertions
AAAAATTCTTTAAGGGATCG	241	5748000	-	SingleInsertion
AAAAATTCTTTTATCGTATT	241	1641655	-	SingleInsertion
AAAAATTGAAGCATAAAGCC	241	3149293	-	AmbiguousInsertions
AAAAATTGAAGCATAAAGCC	241	4353253	-	AmbiguousInsertions
AAAAATTGACTCGATTAAAC	241	1951905	-	SingleInsertion
AAAAATTGCTACACGTCACA	241	3173730	-	SingleInsertion
AAAAATTGCTAGGCAGAGAC	241	4224471	-	SingleInsertion
AAAAATTTACTCTTAGAGAT	241	1557182	-	SingleInsertion
AAAAATTTCAAACAGCACTG	241	2307515	-	AmbiguousInsertions
AAAAATTTCAAACAGCACTG	241	5762459	+	AmbiguousInsertions
AAAAATTTCAAGCCTTCAGG	241	5583963	-	SingleInsertion
AAAAATTTCCGACCAAATAT	241	5233242	-	SingleInsertion
AAAAATTTCTATCGAAGTAA	241	2287257	+	SingleInsertion
AAAAATTTTCGTGACTTCAA	241	3553126	-	SingleInsertion
AAAAATTTTGAGTGCATAGA	241	1833378	+	SingleInsertion
AAAACAAAAAACCCGCCCCC	241	4923209	-	SingleInsertion
AAAACAAAAACATTTTATTT	241	534200	+	SingleInsertion
AAAACAAAACAGTCGTTCTG	241	993024	-	SingleInsertion
AAAACAAAACCTCCCTAACG	241	5034084	+	SingleInsertion
AAAACAAAACCTGAAACGAA	241	2195072	+	SingleInsertion
AAAACAAAAGATGTACGTTC	241	1886897	+	SingleInsertion
AAAACAAAATAATACACAGT	241	3022281	-	SingleInsertion
AAAACAAAATACGGCGCCAA	241	533127	+	AmbiguousInsertions
AAAACAAAATACGGCGCCAA	241	1293991	-	AmbiguousInsertions
AAAACAAAATAGACTCCAAA	241	1300190	+	SingleInsertion
AAAACAAAATGCGAGGCTGA	241	748638	-	SingleInsertion
AAAACAAAATGCTTACCGCA	241	5284144	+	SingleInsertion
AAAACAAACAACCTATGCTC	241	2750349	-	SingleInsertion
AAAACAAACATATCTATCTC	241	2794430	+	SingleInsertion
AAAACAAACCATATCAGCCT	241	4545478	-	SingleInsertion
AAAACAAACGCATCACTACC	241	2942371	+	SingleInsertion
AAAACAAACGTCTACTCCAT	241	3770428	-	SingleInsertion
AAAACAAACTAAAATGTCCA	241	3731559	+	SingleInsertion
AAAACAAACTAGATCGTCCC	241	225771	+	SingleInsertion
AAAACAAAGCATCTGCGCAA	241	4869459	+	AmbiguousInsertions
AAAACAAAGCATCTGCGCAA	241	5732627	+	AmbiguousInsertions
AAAACAAAGCTCCTACCACT	241	4368093	-	SingleInsertion
AAAACAAAGGAGCACAGTTT	241	1288626	+	SingleInsertion
AAAACAAAGTCTCCTACTCC	241	2214607	-	SingleInsertion
AAAACAAATTAAGACTGACA	241	3805550	-	SingleInsertion
AAAACAAATTATAGCTTAAG	241	1960527	+	SingleInsertion
AAAACAAATTATCTGAACGG	241	1503007	-	SingleInsertion
AAAACAAATTGAGAAATAGG	241	2786385	+	SingleInsertion
AAAACAACAATAAGTTAAGG	241	550218	-	SingleInsertion
AAAACAACACATGCACGACC				PastEnd
AAAACAACACATGCACGCCC				PastEnd
AAAACAACACCCCGGTTTCT	7192	8534	+	SingleInsertion
AAAACAACAGACAGCAGGCT	241	1981080	+	SingleInsertion
AAAACAACATAAGAGCTCGC	241	6054352	+	SingleInsertion
AAAACAACCATATGAATGTA	241	1370915	-	SingleInsertion
AAAACAACCCAACAAGCCAA	241	5602214	+	SingleInsertion
AAAACAACCCGACAAACAAA	241	4911497	-	SingleInsertion
AAAACAACCTGCTAACGACT	241	5377490	+	SingleInsertion
AAAACAACCTGGCCTAAAGC	241	619798	-	SingleInsertion
AAAACAACGAACGTAATCCC	241	6131190	-	SingleInsertion
AAAACAACGAGAAAACGTTA	241	1254608	-	SingleInsertion
AAAACAACGATATAAGGATT	241	5851629	-	SingleInsertion
AAAACAACGCAGCCGTAACG	241	4308781	-	SingleInsertion
AAAACAACGCTCCGGCTCGA	241	4064860	-	SingleInsertion
AAAACAACTAAAAGACGCCG	241	4264612	-	SingleInsertion
AAAACAACTACCCTTCAACT	241	4772305	-	SingleInsertion
AAAACAACTAGTTAGCGATG	241	5565411	+	SingleInsertion
AAAACAACTCAACCAGGCCG	241	5374181	+	SingleInsertion
AAAACAACTCAAGATTATGC				PastEnd
AAAACAACTCCGAAATGCAC	241	5027973	+	SingleInsertion
AAAACAACTCTACGAGCCTC	241	1704298	-	SingleInsertion
AAAACAAGAATACGCTCACC	241	2545884	+	SingleInsertion
AAAACAAGACAGTCGACTTA	241	3646217	-	SingleInsertion
AAAACAAGAGCTGTCTGGAA	241	4285187	-	SingleInsertion
AAAACAAGAGTACCAGACGC	241	653699	+	SingleInsertion
AAAACAAGCACAGACTTCGT	241	718667	-	SingleInsertion
AAAACAAGCGCCCGGTTCCC	241	2718227	+	SingleInsertion
AAAACAAGGGGCAATACCTG	241	1655864	+	SingleInsertion
AAAACAAGGTAAGCTTCGCC	241	656339	+	SingleInsertion
AAAACAAGGTAGCTGCCGTT	241	5160692	-	SingleInsertion
AAAACAAGTAAAATGTACCG	241	2126468	+	SingleInsertion
AAAACAAGTAATGCTACCTG	241	4547468	+	SingleInsertion
AAAACAAGTACTTATCCTGA	241	215230	+	SingleInsertion
AAAACAAGTCCTTCCTCCAG	241	1244583	-	SingleInsertion
AAAACAATAAAAACAGTCCA	241	3061449	+	SingleInsertion
AAAACAATAACCCTTACACA	241	5465122	-	SingleInsertion
AAAACAATACAACCTAGGTG	241	900613	-	SingleInsertion
AAAACAATAGAGAATTCGTC	241	908829	-	SingleInsertion
AAAACAATATAGACACAATT	241	1841447	+	SingleInsertion
AAAACAATCAAAAATGAAAC	241	4004474	+	SingleInsertion
AAAACAATCGGTATCACGTC	241	2427118	-	SingleInsertion
AAAACAATCGTACCCCGCAC	241	6166317	-	SingleInsertion
AAAACAATGACCACATTACA	241	4183676	+	SingleInsertion
AAAACAATGTCGGTTACTCG	241	3153468	-	AmbiguousInsertions
AAAACAATGTCGGTTACTCG	241	5846546	-	AmbiguousInsertions
AAAACAATTTGAATTTCCCC	241	3118840	-	SingleInsertion
AAAACACAAACATTCAGTTG	241	4688500	+	SingleInsertion
AAAACACAAATGAGAGCATA	241	4642839	-	AmbiguousInsertions
AAAACACAAATGAGAGCATA	241	5685014	+	AmbiguousInsertions
AAAACACAACACTTGTCTGT	241	4738884	-	SingleInsertion
AAAACACAACCAAATATCCC	241	5916327	+	SingleInsertion
AAAACACAACCAGTGTTTCC	241	5461005	-	SingleInsertion
AAAACACAACCCGTCTAACG	241	1858645	-	SingleInsertion
AAAACACACACACGAAACCG	241	4136609	-	SingleInsertion
AAAACACACGTTCGCTAATA	241	5695856	-	SingleInsertion
AAAACACACTAACTACTTAG				PastEnd
AAAACACAGGTAGACGAGAC	241	5435633	+	SingleInsertion
AAAACACATCATGAATTGAG	241	6224648	+	SingleInsertion
AAAACACATCGTAGCCTTCC	241	5461286	+	SingleInsertion
AAAACACCAAAACCCACTTA	241	3886525	+	SingleInsertion
AAAACACCAAAAGCAAGGTG	241	3818225	+	SingleInsertion
AAAACACCAAAAGCAGGGTG	241	3818225	+	SingleInsertion
AAAACACCAACCCCAGAGGC	241	1042412	-	SingleInsertion
AAAACACCACTTAGACAATA	241	3800335	-	SingleInsertion
AAAACACCCCCCTATGGCAT	241	3998988	+	SingleInsertion
AAAACACCCCCGGAGAACTA	241	1989066	-	SingleInsertion
AAAACACCCTAGAAGGCTGT				PastEnd
AAAACACCCTCACACTTTGT	241	1328523	-	SingleInsertion
AAAACACCGCAGTACGATGC	241	6036600	-	SingleInsertion
AAAACACCGTCGCCTAACCC	241	3133557	+	AmbiguousInsertions
AAAACACCGTCGCCTAACCC	241	4463512	-	AmbiguousInsertions
AAAACACCTACCAATCGCCT	241	4195851	-	SingleInsertion
AAAACACCTATTAATCCCAG	241	3620291	+	SingleInsertion
AAAACACCTCATACAAAGCT	241	1530297	+	SingleInsertion
AAAACACCTCGTTCCACAAG	241	6069816	+	SingleInsertion
AAAACACCTTGATTGATTCG	7192	18281	+	SingleInsertion
AAAACACGAACCTTACAATC	241	2149936	-	SingleInsertion
AAAACACGATCGAGACCTGC	241	576005	-	SingleInsertion
AAAACACGCTAAACACAGGC	241	640014	-	SingleInsertion
AAAACACGCTAACCCAGTTC	241	4758425	+	SingleInsertion
AAAACACGGAAGGGTGTGAA	241	6197458	-	SingleInsertion
AAAACACGGTCCCTGCGCTT	241	4554955	+	SingleInsertion
AAAACACGGTCTACGCCCAG	241	2163781	+	SingleInsertion
AAAACACGGTGCCTACACGC	241	5087884	-	SingleInsertion
AAAACACGTCCAAACAATCA	241	2717840	-	SingleInsertion
AAAACACTACGACCACCCGA	241	359980	-	AmbiguousInsertions
AAAACACTACGACCACCCGA	241	687675	+	AmbiguousInsertions
AAAACACTATTTTTGGATTT	241	4582488	+	SingleInsertion
AAAACACTCAAAATTTCAAC	241	1250483	+	SingleInsertion
AAAACACTCACGAAGATGCC	241	4789980	-	SingleInsertion
AAAACACTCAGAATCCTGCC	241	2660138	+	AmbiguousInsertions
AAAACACTCAGAATCCTGCC	241	4266220	+	AmbiguousInsertions
AAAACACTGGCAGCCCCTGA	241	4989203	+	SingleInsertion
AAAACAGAACACATCCTATC	241	2392545	+	SingleInsertion
AAAACAGAACTATAGTTGCT	241	3578182	-	SingleInsertion
AAAACAGACACACTAAATCC	241	4034331	+	SingleInsertion
AAAACAGACGCTCCTGCTCA	241	2745224	-	SingleInsertion
AAAACAGAGACCTGGGAATA	241	1495966	-	SingleInsertion
AAAACAGAGTCACCCATCTA	241	5718380	+	SingleInsertion
AAAACAGATACGCACATAAA	241	5048555	+	SingleInsertion
AAAACAGATGATTTACCGAG	241	2495182	+	SingleInsertion
AAAACAGATTGAGTTAAGCC	241	817189	-	SingleInsertion
AAAACAGCAATCCTATAGAC	241	2736101	+	AmbiguousInsertions
AAAACAGCAATCCTATAGAC	241	3166476	+	AmbiguousInsertions
AAAACAGCACAAACTCCCGG	241	3113493	+	SingleInsertion
AAAACAGCCCCACCTTGCCC	241	2956797	+	SingleInsertion
AAAACAGCCCCTGTGTAATT	241	3638	-	SingleInsertion
AAAACAGCCCTCTAATGGCC	241	322791	+	SingleInsertion
AAAACAGCCGTCTTGTACTC	241	1826239	+	AmbiguousInsertions
AAAACAGCCGTCTTGTACTC	241	2239048	-	AmbiguousInsertions
AAAACAGCCTAATTCCTTGT	241	4128799	+	SingleInsertion
AAAACAGCGCAACTACTAAT	241	5582961	-	SingleInsertion
AAAACAGGACATTCGTAAGA	241	4302413	-	SingleInsertion
AAAACAGGCCGACGCGAAAC	241	4979265	+	SingleInsertion
AAAACAGGCGATAGTCGGCT	241	2163865	+	SingleInsertion
AAAACAGGCGCAGACAGCGA	241	1395307	+	SingleInsertion
AAAACAGGTCCTTCGACTTT	241	4856665	-	SingleInsertion
AAAACAGGTTCAAATTGAGT	241	2922287	-	SingleInsertion
AAAACAGTAAACCTACAACA	241	4431935	-	SingleInsertion
AAAACAGTACACAATGCTTA	241	2984541	+	SingleInsertion
AAAACAGTACCGGTCATGAG	241	5428836	+	SingleInsertion
AAAACAGTACTTAAGTACCA	241	1908485	+	SingleInsertion
AAAACAGTAGACGCAATGGC				PastEnd
AAAACAGTAGGTGAATAACA	241	2151837	-	SingleInsertion
AAAACAGTCACATCGACCTC	241	5059622	-	SingleInsertion
AAAACAGTCCAAGGCACTCC	241	6049105	+	SingleInsertion
AAAACAGTCCTCATCTCACA	241	3584867	+	SingleInsertion
AAAACAGTCGAATGACGACG	241	24149	+	SingleInsertion
AAAACAGTGTTAACTAAACC	241	2985	+	AmbiguousInsertions
AAAACAGTGTTAACTAAACC	241	3882531	-	AmbiguousInsertions
AAAACAGTGTTAACTAAACC	241	5202319	-	AmbiguousInsertions
AAAACAGTTTCACTTAGCCA	241	3877733	-	SingleInsertion
AAAACATAAAAATTCGTATT	241	141253	-	SingleInsertion
AAAACATAAAACCAATATGA	241	2950987	-	SingleInsertion
AAAACATAAAACGTATACCT	241	3595226	+	SingleInsertion
AAAACATAAAGCAACAAAAT	241	2970225	-	SingleInsertion
AAAACATAAATCTTGCCTCC	241	3092066	+	SingleInsertion
AAAACATAACCATAGGCTCC	241	1878517	-	AmbiguousInsertions
AAAACATAACCATAGGCTCC	241	5403899	-	AmbiguousInsertions
AAAACATAACTATGTTGCAG	241	5744485	+	SingleInsertion
AAAACATAACTCCGTCGGAT	241	5038361	-	SingleInsertion
AAAACATAAGGTAAGCTTAT	241	2983202	-	SingleInsertion
AAAACATAATGGTGAAAGAA	241	782871	-	SingleInsertion
AAAACATACACCTTCCTCAA	241	1086440	-	SingleInsertion
AAAACATACATCACAGCTCG	241	5848216	-	SingleInsertion
AAAACATACCCATTAAGACA	241	1387103	+	SingleInsertion
AAAACATACGGGAAACCGCC	241	863790	+	SingleInsertion
AAAACATACTAGGCCGAGGC	241	4145190	-	SingleInsertion
AAAACATACTCCCCATGAAC	241	1922489	-	SingleInsertion
AAAACATACTCTATGTACGA	241	2501730	-	SingleInsertion
AAAACATAGACCCCAGTAAT	241	5130376	-	SingleInsertion
AAAACATAGGAAGACATGGT	241	3990603	-	SingleInsertion
AAAACATAGTATGAGGCACG	241	5465461	+	SingleInsertion
AAAACATATAAAAAAAATCC	241	3458319	-	SingleInsertion
AAAACATATCCGACGCACCT	241	6180735	+	SingleInsertion
AAAACATATGACCTGTGACT	241	3799354	-	SingleInsertion
AAAACATATGCCTCTGTTGA	241	5430006	-	SingleInsertion
AAAACATATGTAATTGCCGC	241	3498470	+	AmbiguousInsertions
AAAACATATGTAATTGCCGC	241	3706032	-	AmbiguousInsertions
AAAACATATTACCCAAATAT	241	3044114	+	SingleInsertion
AAAACATCAACTTCTTCATG	241	798357	+	SingleInsertion
AAAACATCAATTGTCATACG	241	566670	-	SingleInsertion
AAAACATCACCGCTAAATTA	241	4886352	-	SingleInsertion
AAAACATCATACGCGGAATC	241	4345271	-	SingleInsertion
AAAACATCATCTCCGAATGC	241	1853173	-	SingleInsertion
AAAACATCCACCAATTACAA	241	3429853	-	SingleInsertion
AAAACATCCACTGAACTAAG	241	3170108	+	SingleInsertion
AAAACATCCCTCAACGTACC	241	2631193	-	SingleInsertion
AAAACATCCGATAGCTCCTA	241	3395849	+	SingleInsertion
AAAACATCCTCTTATGGCCC	241	3618018	-	SingleInsertion
AAAACATCTCGCGCCCCGCT	241	3496399	-	SingleInsertion
AAAACATCTGAACCCACCCG	241	1858194	+	SingleInsertion
AAAACATGAACTGATAAGCT	241	583586	-	SingleInsertion
AAAACATGACTTCAACCGAT	241	2141268	-	SingleInsertion
AAAACATGAGCATTAAGGAG				PastEnd
AAAACATGAGCGGACCGTAT	241	4307643	+	SingleInsertion
AAAACATGCAAACGTGCTTA	241	4783861	+	SingleInsertion
AAAACATGGCTACGACTATT	241	1529540	+	SingleInsertion
AAAACATGGTTTGAGTCGCA	241	20861	-	AmbiguousInsertions
AAAACATGGTTTGAGTCGCA	241	568103	+	AmbiguousInsertions
AAAACATGTGGCCCCCTGTT	241	4046650	-	SingleInsertion
AAAACATTAACACGACCCAG	241	411943	+	AmbiguousInsertions
AAAACATTAACACGACCCAG	241	5855991	-	AmbiguousInsertions
AAAACATTAACACGACCCAG	241	6126569	+	AmbiguousInsertions
AAAACATTACACACCAGCTT	241	5962419	-	SingleInsertion
AAAACATTAGAGCAACCGCT	241	3712439	-	SingleInsertion
AAAACATTCAACTAATGAGC	241	3798450	-	SingleInsertion
AAAACATTCGCCAATCGACG	241	3858391	-	SingleInsertion
AAAACATTGAAATAAAGATC	241	1320534	-	SingleInsertion
AAAACATTTGCAAATACTGA	241	1226027	-	SingleInsertion
AAAACCAAAGATTACAACAC	241	5250503	-	SingleInsertion
AAAACCAAATCTACATAGAC	241	3951431	-	SingleInsertion
AAAACCAACCAACAGCTACA	241	2762970	-	SingleInsertion
AAAACCAACCGCCGTTTCAT	241	4480196	+	SingleInsertion
AAAACCAACCTCCACACACA	241	5924761	-	SingleInsertion
AAAACCAACCTCGCCAATCG	241	1760431	-	SingleInsertion
AAAACCAACGATCCATACCG	241	1748443	+	SingleInsertion
AAAACCAAGACTACCCTTTA	241	1769991	+	SingleInsertion
AAAACCAAGATGTAGCCTTT	241	4229186	+	SingleInsertion
AAAACCAAGTTCACCGACGG	241	4882831	+	SingleInsertion
AAAACCACAAATGCATTTGA	241	930903	-	AmbiguousInsertions
AAAACCACAAATGCATTTGA	241	3928250	-	AmbiguousInsertions
AAAACCACAAATGCATTTGA	241	4014507	+	AmbiguousInsertions
AAAACCACAACAGAAGACTA	241	933525	-	SingleInsertion
AAAACCACAAGTACCATTAC	241	2168313	-	AmbiguousInsertions
AAAACCACAAGTACCATTAC	241	5947772	+	AmbiguousInsertions
AAAACCACACCGCATGCGAA	241	5610419	-	SingleInsertion
AAAACCACAGCAATAATAGC	241	2251536	+	SingleInsertion
AAAACCACAGGAACTTGACT	241	5673312	-	AmbiguousInsertions
AAAACCACAGGAACTTGACT	241	6062874	+	AmbiguousInsertions
AAAACCACATATATTGGTGC	241	2923705	-	SingleInsertion
AAAACCACATGCGCAGGAAC	241	5536420	+	SingleInsertion
AAAACCACCAACTAGTAAAG	241	635083	+	SingleInsertion
AAAACCACCCACCCTCCATC	241	3476003	-	SingleInsertion
AAAACCACCGAAATGTTACC	241	456976	-	SingleInsertion
AAAACCACGCCTATTTTCGC	241	2459906	+	AmbiguousInsertions
AAAACCACGCCTATTTTCGC	241	5037022	-	AmbiguousInsertions
AAAACCACTATGTGCGTAGC	241	2988327	+	SingleInsertion
AAAACCAGAAACATTTCTGC	241	4866272	-	SingleInsertion
AAAACCAGACACAGACCGCA	241	4608678	+	SingleInsertion
AAAACCAGACCGCAGACCGA	241	2510170	+	SingleInsertion
AAAACCAGAGACGCTGGAGA	241	3172292	+	AmbiguousInsertions
AAAACCAGAGACGCTGGAGA	241	4874268	-	AmbiguousInsertions
AAAACCAGATCCCGCTGCTT	241	2336714	+	SingleInsertion
AAAACCAGATCGACCCGACC				PastEnd
AAAACCAGCCAGCCCCCTAG	241	2675426	+	SingleInsertion
AAAACCAGCCGTGTATCATA	241	4234737	-	SingleInsertion
AAAACCAGCGCAGAACTGCC	241	1821282	+	SingleInsertion
AAAACCAGGCACCCAATATC	241	4329602	-	SingleInsertion
AAAACCAGGTTAAGTGGTGG	241	3532222	-	SingleInsertion
AAAACCAGTCTAAAGGGCCG	241	1674624	+	SingleInsertion
AAAACCAGTTCCGGAAGATG	241	3045815	+	AmbiguousInsertions
AAAACCAGTTCCGGAAGATG	241	3805094	-	AmbiguousInsertions
AAAACCAGTTCGAACAGCGT	241	2163713	+	SingleInsertion
AAAACCATAACTCCTGTTCT	241	748008	+	SingleInsertion
AAAACCATAAGGTCACCAAT	241	4920583	-	SingleInsertion
AAAACCATAATTATTTGTAG	241	1229110	+	SingleInsertion
AAAACCATACGCTTGTTGAG	241	5267661	-	SingleInsertion
AAAACCATAGTCTAGCCCTA	241	3006708	+	SingleInsertion
AAAACCATATGCGACTCATC	241	4411799	+	SingleInsertion
AAAACCATCCAGAAACTTTA	241	4183539	+	SingleInsertion
AAAACCATGCGATCTCCGTG	241	5408447	-	SingleInsertion
AAAACCATGCTACTTTGTAG	241	4725397	+	SingleInsertion
AAAACCATTACGACAGCCAA				PastEnd
AAAACCATTCCGGGCCCAGG	241	3574468	+	AmbiguousInsertions
AAAACCATTCCGGGCCCAGG	241	5195804	+	AmbiguousInsertions
AAAACCATTTAAGATCTATC	241	818489	-	SingleInsertion
AAAACCATTTGGTACGCAAA	241	6000650	+	SingleInsertion
AAAACCCAAAGGTCCTAAAC	241	877285	-	SingleInsertion
AAAACCCAACAAATACACGT	241	3408983	+	SingleInsertion
AAAACCCAACGCCCTCCTGC	241	248270	+	SingleInsertion
AAAACCCAACTACACGTCAC	241	3929305	-	SingleInsertion
AAAACCCAACTACGTGCGGC	241	4593663	+	SingleInsertion
AAAACCCAATAGCGAAAACG	241	3340281	-	SingleInsertion
AAAACCCACGCCGGATAACA	241	5261839	+	SingleInsertion
AAAACCCACGGACGCCCTCC	241	3124005	-	SingleInsertion
AAAACCCATACATCCCCAAG	241	3805670	-	SingleInsertion
AAAACCCATTACCCAACGAG	241	3644900	-	SingleInsertion
AAAACCCATTCAATGCTCCT	241	5272763	-	SingleInsertion
AAAACCCCAAGTTCCGTACC	241	3677642	+	SingleInsertion
AAAACCCCACTATGCGTCGG	241	5399009	-	SingleInsertion
AAAACCCCACTGCCGCCCAG	241	3602314	-	SingleInsertion
AAAACCCCACTGTAGGCTTA	241	3277866	-	AmbiguousInsertions
AAAACCCCACTGTAGGCTTA	241	4169030	+	AmbiguousInsertions
AAAACCCCATCCAATGACTG	241	2527031	-	SingleInsertion
AAAACCCCATCCTACCATTA	241	2669585	+	SingleInsertion
AAAACCCCATGAAAAAGGAC	241	5963800	+	SingleInsertion
AAAACCCCCACCCTTACTCG	241	4482767	-	SingleInsertion
AAAACCCCCCGCCCAGCCAC	241	3236620	+	SingleInsertion
AAAACCCCCGATTAGTGGAG	241	4770117	-	SingleInsertion
AAAACCCCCGTTTCCCGTCA	241	4689007	-	SingleInsertion
AAAACCCCCTCCCGCTTGCA	241	1168964	-	AmbiguousInsertions
AAAACCCCCTCCCGCTTGCA	241	3822878	-	AmbiguousInsertions
AAAACCCCCTCCCGCTTGCA	241	4135893	+	AmbiguousInsertions
AAAACCCCGACCACCACACT	241	2886953	-	AmbiguousInsertions
AAAACCCCGACCACCACACT	241	5661091	+	AmbiguousInsertions
AAAACCCCGATCGGGCCCCA	241	2053820	+	SingleInsertion
AAAACCCCGCTACTTGTCCC	241	3803324	-	SingleInsertion
AAAACCCCGGAATAAACAAC	241	2811127	-	SingleInsertion
AAAACCCCGGGACCCTACAC	241	1175004	+	SingleInsertion
AAAACCCCGGGAGACCGCTC	241	377012	-	AmbiguousInsertions
AAAACCCCGGGAGACCGCTC	241	2803303	-	AmbiguousInsertions
AAAACCCCTCAGGCCCCCCC	241	4640401	-	SingleInsertion
AAAACCCCTCTCTACCCTTA	241	210758	-	SingleInsertion
AAAACCCCTTATCATATAAA	241	3327642	+	AmbiguousInsertions
AAAACCCCTTATCATATAAA	241	4735610	-	AmbiguousInsertions
AAAACCCCTTGCACACTGTC	241	3336860	+	SingleInsertion
AAAACCCGAACACAATGCTT	241	2362294	-	SingleInsertion
AAAACCCGACTGCCACTGAA	241	1437565	+	SingleInsertion
AAAACCCGCATAGTCCCCCT	241	1155141	+	SingleInsertion
AAAACCCGCCAACGACACAG	241	4764909	-	SingleInsertion
AAAACCCGCGCAAGGGCTGC	241	107498	-	SingleInsertion
AAAACCCGCGGACGCCCTCC	241	3124005	-	SingleInsertion
AAAACCCGGCACCCACTCTA	241	109668	-	AmbiguousInsertions
AAAACCCGGCACCCACTCTA	241	5903656	-	AmbiguousInsertions
AAAACCCGGGATGGACCCCA	241	3742914	-	SingleInsertion
AAAACCCGGTTGAGGTGGAA	241	3889842	-	SingleInsertion
AAAACCCGTCATCCCTCGTG	241	117105	+	SingleInsertion
AAAACCCGTCGGAATCAACT	241	4083530	-	SingleInsertion
AAAACCCTAAATTGTCCCCC	241	3127045	-	SingleInsertion
AAAACCCTAGTCTAGCTCAA	241	5871956	-	SingleInsertion
AAAACCCTAGTCTCGCTCAA	241	5871956	-	SingleInsertion
AAAACCCTATAGGATGAGCC	241	2892049	+	SingleInsertion
AAAACCCTATCCATATACAA	241	135625	-	SingleInsertion
AAAACCCTCAACCCTGGTAG	241	1513356	+	AmbiguousInsertions
AAAACCCTCAACCCTGGTAG	241	2730565	+	AmbiguousInsertions
AAAACCCTCAACCCTGGTAG	241	3594822	+	AmbiguousInsertions
AAAACCCTCAACCCTGGTAG	241	5566398	+	AmbiguousInsertions
AAAACCCTCCGTGAGCATGT	241	3739774	-	AmbiguousInsertions
AAAACCCTCCGTGAGCATGT	241	4782319	-	AmbiguousInsertions
AAAACCCTCCTACCCCCCCT	241	4975772	-	SingleInsertion
AAAACCCTCGCCCACTGACA	241	2632994	+	SingleInsertion
AAAACCCTGCCCGCCCACCT	241	5123470	+	SingleInsertion
AAAACCCTGTTCATCACACA	241	2188911	-	SingleInsertion
AAAACCCTTATGCCCCGCAT	241	774566	+	AmbiguousInsertions
AAAACCCTTATGCCCCGCAT	241	4308577	+	AmbiguousInsertions
AAAACCCTTATGCCCCGCAT	241	5442251	-	AmbiguousInsertions
AAAACCCTTGGCATAGAGCC	241	1915196	-	SingleInsertion
AAAACCGAACCATACAATCG	241	5964164	-	SingleInsertion
AAAACCGAATAACCTGTTTA	241	1276425	+	SingleInsertion
AAAACCGAATGGGACTACTT	241	3958337	+	SingleInsertion
AAAACCGACAATGACTCGTA	241	6117065	+	SingleInsertion
AAAACCGACAATTCACAAAT	241	1216394	-	AmbiguousInsertions
AAAACCGACAATTCACAAAT	241	4210026	-	AmbiguousInsertions
AAAACCGATGACAACGGCAG	241	2790791	+	AmbiguousInsertions
AAAACCGATGACAACGGCAG	241	4640782	+	AmbiguousInsertions
AAAACCGCCAAAATATCTTG	241	1284428	+	SingleInsertion
AAAACCGCCCGTGCCTCAAC	241	5507902	+	SingleInsertion
AAAACCGCCTACTTTAGATG	241	6050884	+	SingleInsertion
AAAACCGCGCTGCGAAAAAC	241	3822343	+	SingleInsertion
AAAACCGCGTCCAACATCCA	241	968439	+	SingleInsertion
AAAACCGCTATGTGAAAAAA	241	3868686	+	SingleInsertion
AAAACCGCTCACGTAAAAAT	241	5782210	+	SingleInsertion
AAAACCGCTTAGCTCGCACC	241	5270896	+	SingleInsertion
AAAACCGCTTGTGGAACATC	241	3887562	+	SingleInsertion
AAAACCGGGTTTGTGCAAGA	241	4946089	-	SingleInsertion
AAAACCGGTATATGATTAAT	241	5277597	+	SingleInsertion
AAAACCGTAAGGACATTCTC	241	3494817	-	AmbiguousInsertions
AAAACCGTAAGGACATTCTC	241	3658188	+	AmbiguousInsertions
AAAACCGTAAGGACATTCTC	241	4648974	-	AmbiguousInsertions
AAAACCGTGGTATCACGGAA	241	204914	-	SingleInsertion
AAAACCGTTATCGGGCGCTA	241	5750198	-	SingleInsertion
AAAACCTAATATGTAGCACA	241	1171460	+	SingleInsertion
AAAACCTAATTGTACACATA	241	4750447	-	SingleInsertion
AAAACCTACCCCGCCCAGCC	241	2147846	+	SingleInsertion
AAAACCTAGCTAGTAAATAT	241	3474700	+	SingleInsertion
AAAACCTAGTCCTTGTTACG	241	893597	-	SingleInsertion
AAAACCTATGAGCCCTGAGC	241	5998059	+	SingleInsertion
AAAACCTATGTAAAGACAAT	241	645646	-	SingleInsertion
AAAACCTATTAATTAATGAG	241	3438161	+	AmbiguousInsertions
AAAACCTATTAATTAATGAG	241	3824243	-	AmbiguousInsertions
AAAACCTCAATGTTACCAGC	241	3612678	+	SingleInsertion
AAAACCTCACATAAACTGCG	241	3518414	+	SingleInsertion
AAAACCTCACGTGGTACACC	241	5740375	+	SingleInsertion
AAAACCTCACTACATACGAA	241	5382168	+	SingleInsertion
AAAACCTCATCAGTTAAATC	241	3770693	+	SingleInsertion
AAAACCTCCCATATCATTTT	241	634624	+	SingleInsertion
AAAACCTCCGACCAACGACC	241	721093	+	SingleInsertion
AAAACCTCCTACTATACAAG	241	785888	-	SingleInsertion
AAAACCTCTCCATCCGCTAT	241	1063282	-	SingleInsertion
AAAACCTCTGGACGGCTGTA	241	5603950	+	AmbiguousInsertions
AAAACCTCTGGACGGCTGTA	241	5696936	-	AmbiguousInsertions
AAAACCTCTGGATGGGTTCT	241	4597699	-	SingleInsertion
AAAACCTCTTAGTCTGGAAT	241	1847022	-	SingleInsertion
AAAACCTCTTCAAATTCCCA	241	209399	+	SingleInsertion
AAAACCTCTTCACCCGAGGA	241	5570015	-	SingleInsertion
AAAACCTGAACTCACAAACC	241	1673522	+	SingleInsertion
AAAACCTGACCCACTCATGT	241	6183431	-	SingleInsertion
AAAACCTGACCGTCCATTAC	241	5421960	-	SingleInsertion
AAAACCTGCAAAACAAATTG	241	2845321	-	SingleInsertion
AAAACCTGCCACGCCCATCC	241	3020368	-	SingleInsertion
AAAACCTGCCGGAACCCAAA	241	6150601	+	SingleInsertion
AAAACCTGCTCCCCAAGGGT	241	2768409	+	AmbiguousInsertions
AAAACCTGCTCCCCAAGGGT	241	2825318	+	AmbiguousInsertions
AAAACCTGCTGGTGAGACGG	241	161100	+	SingleInsertion
AAAACCTTAACGTTGTGCCT	241	3944544	+	SingleInsertion
AAAACCTTAGCAAGCTGATA	241	1952340	-	SingleInsertion
AAAACCTTAGCTATCTAACG	241	2448428	-	SingleInsertion
AAAACCTTATACTCGAAACC	241	694987	+	SingleInsertion
AAAACCTTATCACACGACCT	241	6247871	-	SingleInsertion
AAAACCTTCGACCCACCTTA	241	5188089	-	SingleInsertion
AAAACCTTGACTCCTGCACC	241	3888833	+	SingleInsertion
AAAACCTTGATCACTCCGAG	241	4135518	-	SingleInsertion
AAAACCTTTACTTTCCAAAT	241	467816	+	SingleInsertion
AAAACCTTTGCCCGCAACTT	241	2858456	+	SingleInsertion
AAAACCTTTGGCTTGCTCGC	241	5389749	-	SingleInsertion
AAAACGAAACACATGGACAT	241	1980318	+	SingleInsertion
AAAACGAAACATAACACCTC	241	5327641	+	SingleInsertion
AAAACGAAACTACGTTACAC	241	2233448	-	SingleInsertion
AAAACGAAATCAATAGCTTG	241	3477875	+	SingleInsertion
AAAACGAACGCTTACGCCCC	241	5179516	-	SingleInsertion
AAAACGAACTTCCCCGTTGG	241	5914288	-	SingleInsertion
AAAACGAAGAAATAATACAA	241	4468289	-	SingleInsertion
AAAACGAATAGGTAAGTAGC	241	3976082	-	SingleInsertion
AAAACGACAAACCGCGAATC	241	2964227	+	SingleInsertion
AAAACGACAAGACGTACGCA	241	785978	+	AmbiguousInsertions
AAAACGACAAGACGTACGCA	241	1977243	-	AmbiguousInsertions
AAAACGACAAGCAATTTCAC	241	360394	+	SingleInsertion
AAAACGACCAAGACTAAAGG	241	1656426	+	AmbiguousInsertions
AAAACGACCAAGACTAAAGG	241	5151705	+	AmbiguousInsertions
AAAACGACCAAGTTCCAACT	241	1515750	-	SingleInsertion
AAAACGACCGTTCTAGTATT	241	4258285	-	SingleInsertion
AAAACGACGACTATGAGCCT	241	1902867	+	SingleInsertion
AAAACGACGCCAAGAATCTA	241	2304095	+	SingleInsertion
AAAACGACTACCGCGCATTT	241	4410883	-	SingleInsertion
AAAACGACTCTGTTGAGTAG	241	278951	+	AmbiguousInsertions
AAAACGACTCTGTTGAGTAG	241	4091596	-	AmbiguousInsertions
AAAACGAGGACGGCACACGT	241	3266657	+	SingleInsertion
AAAACGAGGGAACCTTGCGT	241	2427355	+	AmbiguousInsertions
AAAACGAGGGAACCTTGCGT	241	3298323	-	AmbiguousInsertions
AAAACGATATGAGGTGACTG	241	4182424	-	SingleInsertion
AAAACGATCCCTACGATCTT	241	2329906	+	SingleInsertion
AAAACGATCGCCGCTCTACG	241	4182048	-	SingleInsertion
AAAACGATTCATCGTAAATA	241	4222957	-	AmbiguousInsertions
AAAACGATTCATCGTAAATA	241	5173376	-	AmbiguousInsertions
AAAACGATTCTTACATGATC	241	1636537	-	SingleInsertion
AAAACGATTTTGTACTCTCT	241	3636122	+	SingleInsertion
AAAACGCAAAGCCTCCAGCA	241	3612836	+	SingleInsertion
AAAACGCAACGCTCCTCACA	241	4365254	+	SingleInsertion
AAAACGCAACGTTAATCCGT	241	5538058	-	SingleInsertion
AAAACGCACATGCCCTCTCA	241	4003936	+	SingleInsertion
AAAACGCACGTACGGATTGA	241	2846445	-	SingleInsertion
AAAACGCACTTACGCCCAAC	241	3662436	+	SingleInsertion
AAAACGCAGAATCCTCCCTA	241	2439583	+	SingleInsertion
AAAACGCATATACGACATCT	241	241204	-	AmbiguousInsertions
AAAACGCATATACGACATCT	241	326067	-	AmbiguousInsertions
AAAACGCATCCCGTATGCTA	241	5871133	-	SingleInsertion
AAAACGCATGCCCAAGTTCA	241	33603	-	SingleInsertion
AAAACGCCAACCATCACGAT	241	3183526	-	SingleInsertion
AAAACGCCACCCTCTTCAGG	241	3172648	+	SingleInsertion
AAAACGCCAGAGACCCGATT	241	2718697	+	SingleInsertion
AAAACGCCCGTTTTATAAAA	241	4036251	-	SingleInsertion
AAAACGCCCTGCTTCCTGGT	241	5762889	-	SingleInsertion
AAAACGCCGCCCGGCGATAG	241	490614	-	SingleInsertion
AAAACGCCTACACCAATCCG	241	3072204	-	SingleInsertion
AAAACGCCTACAGTCTTCGT	7192	20220	+	SingleInsertion
AAAACGCGCATCCGCAGCTC	241	2825162	+	SingleInsertion
AAAACGCGGCGCACGCGCAC	241	2703039	+	SingleInsertion
AAAACGCGTAATACAGTGCT	241	5593125	+	SingleInsertion
AAAACGCGTTGCCCACGACA	241	413736	+	SingleInsertion
AAAACGCTATGCGCCATTCA	241	685882	-	SingleInsertion
AAAACGCTCAAAAACCAGAG	241	3787316	-	SingleInsertion
AAAACGCTCGATTGCCACTG	241	4526427	-	SingleInsertion
AAAACGCTCTGGTCCCTTTT	241	3982583	+	SingleInsertion
AAAACGCTGAGACTAAAAAT	241	741546	-	SingleInsertion
AAAACGCTGGATGCAGAAGT	241	2149271	-	SingleInsertion
AAAACGCTGTAATCCTCCAA	241	1325960	-	SingleInsertion
AAAACGCTTCCTGAGCCGCG	241	3513233	-	SingleInsertion
AAAACGGAGACAACCCACAA	241	1121744	-	SingleInsertion
AAAACGGAGGCTTCAAACAT				PastEnd
AAAACGGATAACTCGCTACC	241	3300770	-	SingleInsertion
AAAACGGATATAACTTCAAA	241	1853055	+	AmbiguousInsertions
AAAACGGATATAACTTCAAA	241	2892015	+	AmbiguousInsertions
AAAACGGATATAACTTCAAA	241	5532064	-	AmbiguousInsertions
AAAACGGCACAGAACGGATT	241	5345279	-	SingleInsertion
AAAACGGCGCTCATTGTTAG	241	3623050	+	SingleInsertion
AAAACGGCTACTGGCTTCTA	241	4800710	+	SingleInsertion
AAAACGGGGAAACACCCAAA	241	1615572	+	AmbiguousInsertions
AAAACGGGGAAACACCCAAA	241	2928040	+	AmbiguousInsertions
AAAACGGGGTTTCAATGAGC	241	567852	+	SingleInsertion
AAAACGGGTCGAATACCTAT	241	178000	+	AmbiguousInsertions
AAAACGGGTCGAATACCTAT	241	5131686	-	AmbiguousInsertions
AAAACGGGTCTAGCGGGGCC				PastEnd
AAAACGGTAGCGGTATAGAC	241	2550712	+	SingleInsertion
AAAACGTAACGACCGATCAG	241	3281547	-	SingleInsertion
AAAACGTACACACTGTTCAA	241	5608525	-	SingleInsertion
AAAACGTACGTAAAGCCTCT	241	3650125	+	SingleInsertion
AAAACGTAGTCCAGGCTGCG	241	4022812	+	SingleInsertion
AAAACGTCAAATCAGGATGA	241	4674969	+	SingleInsertion
AAAACGTCACCTTATAATTT	241	4416001	+	SingleInsertion
AAAACGTCCACACCATTACC	7192	30217	-	SingleInsertion
AAAACGTCCACTAAACACGC	241	3782692	+	SingleInsertion
AAAACGTCCCGAACGTAACC	241	548582	-	SingleInsertion
AAAACGTCCTTAAAGTGTAG	241	3095535	+	AmbiguousInsertions
AAAACGTCCTTAAAGTGTAG	241	3593649	+	AmbiguousInsertions
AAAACGTCGACCCAGAAACT	241	204582	-	SingleInsertion
AAAACGTCGCCAATGCTTAC	241	3567535	+	AmbiguousInsertions
AAAACGTCGCCAATGCTTAC	241	3828711	+	AmbiguousInsertions
AAAACGTCTACAAACCAATG	241	4098195	+	SingleInsertion
AAAACGTCTAGGCCTTTTAA	241	6037886	-	SingleInsertion
AAAACGTCTGGATGTCTACG	241	4084964	+	SingleInsertion
AAAACGTCTTTAATCAAAGT				PastEnd
AAAACGTGCATTCCAATTTG	241	5232121	+	SingleInsertion
AAAACGTGCGAGTGTACAAG	241	5251234	+	SingleInsertion
AAAACGTTAATCGTTGACAA	241	3046961	-	AmbiguousInsertions
AAAACGTTAATCGTTGACAA	241	5996288	-	AmbiguousInsertions
AAAACGTTATATAGTCTCTT	241	6213944	+	SingleInsertion
AAAACGTTCCCCGCGCACCA	241	4718844	-	SingleInsertion
AAAACGTTCGAACGAATTTA	241	3589102	-	AmbiguousInsertions
AAAACGTTCGAACGAATTTA	241	4431588	-	AmbiguousInsertions
AAAACGTTCGAACGAATTTA	241	4900176	+	AmbiguousInsertions
AAAACGTTGAATAAATTAGT	241	351173	-	AmbiguousInsertions
AAAACGTTGAATAAATTAGT	241	1019679	+	AmbiguousInsertions
AAAACTAAAGGCATGGCCAA	241	2181771	-	SingleInsertion
AAAACTAAATACAATCGTAT	241	2284256	-	AmbiguousInsertions
AAAACTAAATACAATCGTAT	241	3325073	-	AmbiguousInsertions
AAAACTAAATACAATCGTAT	241	6040744	+	AmbiguousInsertions
AAAACTAACACACTCGGACT	241	5939221	-	SingleInsertion
AAAACTAACCAATCAGGCTT	241	5020056	+	SingleInsertion
AAAACTAACCCAAACCATAG	241	290102	+	SingleInsertion
AAAACTAAGACGGCTTACAA	241	4848802	-	SingleInsertion
AAAACTAAGATTTATACAAG	241	4666830	+	SingleInsertion
AAAACTAAGGCTTCACCAAA	241	5386748	+	SingleInsertion
AAAACTAAGTCCGGACAACC	241	1920325	-	SingleInsertion
AAAACTAATGCTTGGATACT	241	4773823	-	SingleInsertion
AAAACTACAACATAACAAAC	241	540898	-	SingleInsertion
AAAACTACACAATCGTAGGT	241	5345061	+	SingleInsertion
AAAACTACACCGTAAGAGCC	241	5150714	-	SingleInsertion
AAAACTACCACAACCATGCA				PastEnd
AAAACTACCACCTGTCCATT	241	4538671	-	SingleInsertion
AAAACTACCCACGCACCTAC	241	5689713	+	SingleInsertion
AAAACTACCCCTTCCTGCCC	241	485878	-	SingleInsertion
AAAACTACCTCTCGATACCA	241	59155	+	SingleInsertion
AAAACTACTACGTAAACGTA	241	5528817	+	SingleInsertion
AAAACTACTCCATCACCACT	241	4901059	+	SingleInsertion
AAAACTACTTAAGCTTTGAG	241	1992851	+	SingleInsertion
AAAACTAGACCACATAGATA	241	4160125	-	SingleInsertion
AAAACTAGCCCGTTTAACCA	241	3678655	-	SingleInsertion
AAAACTAGGGTTTTCAATGA	241	1506204	-	AmbiguousInsertions
AAAACTAGGGTTTTCAATGA	241	2951506	+	AmbiguousInsertions
AAAACTAGTTCGGAATAACA	241	1516013	+	SingleInsertion
AAAACTATACCACACTAAAC	241	3644466	+	SingleInsertion
AAAACTATACTAACATTAAT	241	3779770	+	SingleInsertion
AAAACTATATGCATAAGGAC	241	5290197	+	SingleInsertion
AAAACTATGATATCTATGCC	241	6192418	-	SingleInsertion
AAAACTATGGGATATTAAAT	241	3905102	+	SingleInsertion
AAAACTATTCACGCTTCTAT	241	3540798	+	SingleInsertion
AAAACTCAAGGCAGCTTATA	241	5704386	-	SingleInsertion
AAAACTCAATCCCGCTAACG	241	1964396	-	SingleInsertion
AAAACTCACAGCTAATTAGA	241	6111443	-	SingleInsertion
AAAACTCACATGCCAGGCCA	241	2756207	+	SingleInsertion
AAAACTCACCACCAGCGCAC	241	5931258	-	SingleInsertion
AAAACTCACCTGTCTGGTCT	241	1783576	+	SingleInsertion
AAAACTCACGGACTACTACT	241	5946999	-	SingleInsertion
AAAACTCAGCAACAAACAAT	7192	14844	+	SingleInsertion
AAAACTCAGCTCAGTAGGAG	241	3605102	+	SingleInsertion
AAAACTCAGTCCGTTCATTT	241	4505649	+	SingleInsertion
AAAACTCATAATTTTCAAAA	241	2434168	+	SingleInsertion
AAAACTCATACCCACCCACC	241	3088263	-	SingleInsertion
AAAACTCATCCGAAATCACC	241	2767959	+	SingleInsertion
AAAACTCATCGCATAAACCC	241	2606435	+	SingleInsertion
AAAACTCATCGCTCTGTCCT	241	4300263	+	SingleInsertion
AAAACTCATCTTGCTTCGCT	241	2105864	+	SingleInsertion
AAAACTCATTTTAGCCGATG	241	5143081	-	SingleInsertion
AAAACTCCACGGTAGGGAAA	241	4833282	+	SingleInsertion
AAAACTCCACGTGACAGCAA				PastEnd
AAAACTCCATCGATACTCAT	241	5988303	-	SingleInsertion
AAAACTCCCACACACCTCCG	7192	20627	-	SingleInsertion
AAAACTCCCAGCAATAGAAC	241	1508753	-	SingleInsertion
AAAACTCCCCACCACGTCAG	241	1319906	-	SingleInsertion
AAAACTCCCCAGGTACCGTT	241	5806946	-	SingleInsertion
AAAACTCCCCTCCCCCCCGC	241	1853687	+	SingleInsertion
AAAACTCCCTCCTGACCATC	241	4125267	+	SingleInsertion
AAAACTCCGACCAAACCTAA	241	1319539	+	AmbiguousInsertions
AAAACTCCGACCAAACCTAA	241	5815507	-	AmbiguousInsertions
AAAACTCCGCTCAGTAGGAG	241	3605102	+	SingleInsertion
AAAACTCCGTGTGCTCATCC	241	1170384	-	SingleInsertion
AAAACTCCTTCTCACCGAAA	241	1877361	-	SingleInsertion
AAAACTCGAAATCAATCCAC	241	343569	-	AmbiguousInsertions
AAAACTCGAAATCAATCCAC	241	1008322	-	AmbiguousInsertions
AAAACTCGACCGCGAACAGT	241	4203642	+	SingleInsertion
AAAACTCGACTCCCCAGCCG	241	5250470	-	SingleInsertion
AAAACTCGCAGAGATTTATT	241	3765612	-	SingleInsertion
AAAACTCGCCCGTTAACCCG	241	5563270	+	SingleInsertion
AAAACTCGGAACTGCAGCCA	241	5191236	-	AmbiguousInsertions
AAAACTCGGAACTGCAGCCA	241	5845652	-	AmbiguousInsertions
AAAACTCGTCCATCTCCAAC	241	1307610	+	SingleInsertion
AAAACTCGTGCCATAGGAAT	241	1566567	-	AmbiguousInsertions
AAAACTCGTGCCATAGGAAT	241	4193912	+	AmbiguousInsertions
AAAACTCGTTAACCCAGGGG	241	1039082	+	SingleInsertion
AAAACTCTAAATTGTACAAC	241	4667097	+	SingleInsertion
AAAACTCTCAGCCCGTCGCA	241	1622033	+	SingleInsertion
AAAACTCTTGTACTCTAGAC	241	5230736	+	SingleInsertion
AAAACTGAAATATTCCAAGC	241	1587200	+	SingleInsertion
AAAACTGAACGAGCTCTCCT	241	4949332	+	SingleInsertion
AAAACTGAATATTATTGGCT	241	5938653	+	SingleInsertion
AAAACTGACCCGACAGCATA	241	3120877	+	AmbiguousInsertions
AAAACTGACCCGACAGCATA	241	3928596	-	AmbiguousInsertions
AAAACTGACCCGACAGCATA	241	6044842	-	AmbiguousInsertions
AAAACTGATAATATCCAGTC	241	6031005	-	SingleInsertion
AAAACTGATTAGCGCTAAAG	241	3750950	+	SingleInsertion
AAAACTGATTCCTTAAGAAA	241	6206142	-	SingleInsertion
AAAACTGATTGACATCGGAT	241	3828066	+	SingleInsertion
AAAACTGCAAGATAAAACAG	241	5333796	+	SingleInsertion
AAAACTGCACAGACCAGCAT	241	5362230	-	SingleInsertion
AAAACTGCCCCGACCTACGG	7192	24846	-	SingleInsertion
AAAACTGCCGACCGAGCGCA	241	4031386	+	SingleInsertion
AAAACTGCCTTCGCGACTTA	241	2728066	+	AmbiguousInsertions
AAAACTGCCTTCGCGACTTA	241	3067415	-	AmbiguousInsertions
AAAACTGCGTATTCTTAAAT	241	3363211	-	SingleInsertion
AAAACTGCTGATACCGCACG	241	1677527	-	SingleInsertion
AAAACTGGCTGCCTCCGAAA	241	336620	-	SingleInsertion
AAAACTGGGCCGAACCAGAC	241	3321971	-	SingleInsertion
AAAACTGTATGTCGCGATTC	241	2503261	-	SingleInsertion
AAAACTGTCAAGACATTCAG	241	2252871	-	SingleInsertion
AAAACTGTCACGTAGGTCAC	241	1049192	+	SingleInsertion
AAAACTGTTATAAGTCCAAA	241	1601011	-	AmbiguousInsertions
AAAACTGTTATAAGTCCAAA	241	2594290	-	AmbiguousInsertions
AAAACTGTTCCAAGCACGAT	241	1834293	-	SingleInsertion
AAAACTGTTGGAGCACTCCA	241	2661057	-	SingleInsertion
AAAACTTAACCTACTACTTC	241	2857318	+	SingleInsertion
AAAACTTAACTAGTCACGAG	241	4026477	+	SingleInsertion
AAAACTTACATGATCCAACG	241	5074116	-	SingleInsertion
AAAACTTACCAAAATTGCCC	241	4352021	+	SingleInsertion
AAAACTTACGGACTTAACTA	241	2322603	-	SingleInsertion
AAAACTTAGCCCAAGACACA	241	3189019	+	SingleInsertion
AAAACTTATAAAGTAGACAT	241	2586411	-	SingleInsertion
AAAACTTATCAGGGTCCAAT	241	2300281	-	SingleInsertion
AAAACTTATCCTTGCAAACG	241	1464796	-	SingleInsertion
AAAACTTATTTTCTGCCCTA	241	5175460	+	SingleInsertion
AAAACTTCAAATAATCTTAG	241	489384	+	SingleInsertion
AAAACTTCACAACTTAAGAT	241	4073197	+	SingleInsertion
AAAACTTCACCCCTAAACAC	241	3431892	-	SingleInsertion
AAAACTTCACGCCAACAGGA	241	1229378	-	SingleInsertion
AAAACTTCCAATATTCCGTA	241	4499762	-	SingleInsertion
AAAACTTCCGCTTGAATCCC	241	4678994	-	SingleInsertion
AAAACTTCCGTCGTCGTCCG	241	3046142	+	SingleInsertion
AAAACTTCGAACGGCCCCAA	241	3480217	+	SingleInsertion
AAAACTTCGCCCGACGCGAT	241	545531	-	AmbiguousInsertions
AAAACTTCGCCCGACGCGAT	241	6246698	+	AmbiguousInsertions
AAAACTTCTATTCCCTCCTA	241	5256015	-	SingleInsertion
AAAACTTCTCCCGCAAATCT	241	2688193	+	SingleInsertion
AAAACTTGAAAGACCACCCG	241	1969422	-	SingleInsertion
AAAACTTGAGCATCGCCCTA	241	3400467	+	SingleInsertion
AAAACTTGAGTTGACCGCAC	241	4872193	+	SingleInsertion
AAAACTTGCACGGGGAGAAG	241	6474	+	AmbiguousInsertions
AAAACTTGCACGGGGAGAAG	241	2086078	+	AmbiguousInsertions
AAAACTTGTGGAGCAGTAAA	241	4924400	+	AmbiguousInsertions
AAAACTTGTGGAGCAGTAAA	241	5647620	+	AmbiguousInsertions
AAAACTTTAGCCCTGTAATA	241	914067	-	AmbiguousInsertions
AAAACTTTAGCCCTGTAATA	241	4682778	-	AmbiguousInsertions
AAAACTTTAGTGCGAAAACT	241	5989199	-	SingleInsertion
AAAACTTTCGCAGAACCAAA	241	3397906	+	SingleInsertion
AAAACTTTTTGAGTTTATTC	241	4772441	-	SingleInsertion
AAAAGAAAACCATACTTCCA	241	2592509	+	SingleInsertion
AAAAGAAAAGATGTAGGGTA	241	2179863	+	AmbiguousInsertions
AAAAGAAAAGATGTAGGGTA	241	4689860	-	AmbiguousInsertions
AAAAGAAAAGCCATGGAATT				PastEnd
AAAAGAAACACATCGTGGGA	241	4239729	+	SingleInsertion
AAAAGAAACCGTTAGTAGAC	241	5436336	+	SingleInsertion
AAAAGAAACTGAACGCATCT	241	3263258	-	AmbiguousInsertions
AAAAGAAACTGAACGCATCT	241	3519482	+	AmbiguousInsertions
AAAAGAAATAAGGGATCGTA	241	1300219	+	SingleInsertion
AAAAGAAATAGTGCCTAGGG	241	543189	-	SingleInsertion
AAAAGAAATCTACCCGCCAC	241	272350	-	SingleInsertion
AAAAGAAATCTCTTCAAGAT	241	229049	-	SingleInsertion
AAAAGAAATTGATTCCGAAA	241	741119	-	SingleInsertion
AAAAGAACAAATTGACTATA	241	2197956	+	SingleInsertion
AAAAGAACAACCGTAGCCCT	241	6094494	-	SingleInsertion
AAAAGAACAGACTGAATTAG	241	1299588	-	SingleInsertion
AAAAGAACATTAGAACCACA	241	2498612	+	SingleInsertion
AAAAGAACCAGCTCATCGAG	241	2939976	-	AmbiguousInsertions
AAAAGAACCAGCTCATCGAG	241	3100603	-	AmbiguousInsertions
AAAAGAACCATTGGTCCCCA	241	3950266	+	SingleInsertion
AAAAGAACGAACCACGCAAT	241	1455814	-	AmbiguousInsertions
AAAAGAACGAACCACGCAAT	241	1713318	+	AmbiguousInsertions
AAAAGAACGACCTCGGAAAA	241	439769	+	SingleInsertion
AAAAGAACTCGCTTATCGCC	241	3834107	+	SingleInsertion
AAAAGAAGACCGACTCCCCC	241	4710082	+	SingleInsertion
AAAAGAAGCAAATCCAGACG	241	467361	-	SingleInsertion
AAAAGAAGGGAATCCGTCGA	241	2067756	+	SingleInsertion
AAAAGAAGGTATCGCTTGCC	241	5203837	+	AmbiguousInsertions
AAAAGAAGGTATCGCTTGCC				AmbiguousInsertions
AAAAGAATAGAATCTGCATT	241	2984877	-	SingleInsertion
AAAAGAATCATTGATAGCCA	241	3940077	-	SingleInsertion
AAAAGAATCTCAGATTGTAC	241	4644187	-	SingleInsertion
AAAAGAATCTCGCCCCCCAG	241	1727097	+	AmbiguousInsertions
AAAAGAATCTCGCCCCCCAG	241	2772741	+	AmbiguousInsertions
AAAAGAATGCCAAACGCCCA	241	6083920	-	SingleInsertion
AAAAGAATTCAATAGACCTT	241	3987220	+	SingleInsertion
AAAAGAATTGTTCTATACAA	241	4344725	+	SingleInsertion
AAAAGACAAACTCAAACTAT				PastEnd
AAAAGACAAAGACATCTCCA	241	5087718	-	SingleInsertion
AAAAGACACTAACAGCAACG	241	3217697	-	SingleInsertion
AAAAGACAGCCCAGAGTTAT	241	3979658	+	AmbiguousInsertions
AAAAGACAGCCCAGAGTTAT	241	5342902	-	AmbiguousInsertions
AAAAGACAGCCCAGAGTTAT	241	5377198	+	AmbiguousInsertions
AAAAGACATATCACAGGAAC	241	3708366	-	AmbiguousInsertions
AAAAGACATATCACAGGAAC	241	4645441	-	AmbiguousInsertions
AAAAGACATATCTCCTCATA	241	3573036	-	AmbiguousInsertions
AAAAGACATATCTCCTCATA	241	5915601	-	AmbiguousInsertions
AAAAGACATTACCGGCTGAT	241	3729239	+	SingleInsertion
AAAAGACCACCGTGATCTTT	241	5435585	-	SingleInsertion
AAAAGACCATGTAAACTTCC				PastEnd
AAAAGACCCCCACTAGAACA				PastEnd
AAAAGACCCCTCCGTCTGAA	241	235622	-	SingleInsertion
AAAAGACCCTTAAGCAACTG	241	1996525	+	SingleInsertion
AAAAGACCGCAAGTCCAAAG	241	4396210	+	SingleInsertion
AAAAGACCGGCTACCTGTAC	241	384552	-	SingleInsertion
AAAAGACCTATATAGGCCGG	241	4247867	+	SingleInsertion
AAAAGACGAATGACCCCCAA	241	4794394	-	SingleInsertion
AAAAGACGACGATATGCATC	241	1952738	+	SingleInsertion
AAAAGACGGCAAGAAAGCGA	241	3709497	+	SingleInsertion
AAAAGACGGCCTATCCAGCC	241	822915	+	SingleInsertion
AAAAGACGGTAACCGCAAAC	241	5283720	-	SingleInsertion
AAAAGACTACCAATCACGCC	241	4015765	-	SingleInsertion
AAAAGACTAGGTTTATAGGG	241	4371535	+	SingleInsertion
AAAAGACTATAATTCATCTG	241	4539052	-	SingleInsertion
AAAAGACTCATAAGGATCCA	241	5998314	+	SingleInsertion
AAAAGACTCATCAATACATA	241	614813	-	SingleInsertion
AAAAGACTTCAAGGCATACG	241	2388696	+	SingleInsertion
AAAAGAGAAAAGGACAAGAA	241	2647737	+	SingleInsertion
AAAAGAGAAAGGACAACAAT	241	187502	-	SingleInsertion
AAAAGAGAATGTCTACACGT				PastEnd
AAAAGAGATACCAATGAACT	241	2507431	+	SingleInsertion
AAAAGAGATAGAAGCACTTG	241	4491059	-	SingleInsertion
AAAAGAGATAGCAGGGCGCC	241	2039222	+	SingleInsertion
AAAAGAGATCACACTTTAAC	241	5438656	+	SingleInsertion
AAAAGAGCCAAAGAATTCAC	241	4257957	-	SingleInsertion
AAAAGAGCCGACTTTATGTG	241	58625	+	AmbiguousInsertions
AAAAGAGCCGACTTTATGTG	241	3907702	+	AmbiguousInsertions
AAAAGAGCGGGACCCAATCC	241	2948556	-	SingleInsertion
AAAAGAGCTCACTACATTCC	241	5971379	-	SingleInsertion
AAAAGAGGACACTCAATCAC	241	2835750	-	SingleInsertion
AAAAGAGGATAAACGGGTCA	241	1307860	-	SingleInsertion
AAAAGAGGCACTATATAGAT	241	3625106	+	SingleInsertion
AAAAGAGGGCCATAAAGGGG	241	2317416	+	SingleInsertion
AAAAGAGTACGGGAAAACAG	241	1954943	-	SingleInsertion
AAAAGAGTCTTCATAATTGC	241	4575829	-	SingleInsertion
AAAAGAGTGTAGCATTGCAT	241	318287	+	SingleInsertion
AAAAGAGTTATAACACACGT	241	5514918	-	SingleInsertion
AAAAGATAACTTGTTGATGG	7192	23093	+	SingleInsertion
AAAAGATAATTGAGTTACAA	241	84352	+	SingleInsertion
AAAAGATACACCGCAACTCT	241	5968430	-	SingleInsertion
AAAAGATACTTGTACTGCGA	241	1594330	-	SingleInsertion
AAAAGATCACCAATCAATAA	241	663231	+	SingleInsertion
AAAAGATCCATCCATACAAC	241	5258021	+	SingleInsertion
AAAAGATCGTAAACACTAAA	241	4666230	+	SingleInsertion
AAAAGATCTTCTAGGATAAC	241	3199934	+	AmbiguousInsertions
AAAAGATCTTCTAGGATAAC	241	5142815	+	AmbiguousInsertions
AAAAGATGAATCTAGTTAAT	241	1169467	-	SingleInsertion
AAAAGATGATGGGTCGAAAT	241	3515481	+	SingleInsertion
AAAAGATGCAGAGGGACTCC	241	4598693	+	SingleInsertion
AAAAGATGCGAACAAACACC	241	271763	-	AmbiguousInsertions
AAAAGATGCGAACAAACACC	241	5949726	-	AmbiguousInsertions
AAAAGATGCGACTAAAACAT	241	155834	+	SingleInsertion
AAAAGATGCTGCATAATGTT	241	5368141	+	AmbiguousInsertions
AAAAGATGCTGCATAATGTT	241	6219253	+	AmbiguousInsertions
AAAAGATGCTTTAGTACCCC	241	5179914	-	SingleInsertion
AAAAGATGTTCGCGATGGAA	241	5793921	-	SingleInsertion
AAAAGATTAATGGTGTAATC	241	2592162	+	AmbiguousInsertions
AAAAGATTAATGGTGTAATC	241	5595878	-	AmbiguousInsertions
AAAAGATTAATGGTGTAATC	241	5669970	-	AmbiguousInsertions
AAAAGATTACAGAATCTTAA	241	517979	-	SingleInsertion
AAAAGATTCACTCCTATCTT	241	1450354	+	SingleInsertion
AAAAGATTGATTAAATATCG	241	5784174	+	SingleInsertion
AAAAGATTGGATGACTTGAA	241	878839	-	SingleInsertion
AAAAGATTGGGTTTGTACGC	241	4924653	-	SingleInsertion
AAAAGATTGTTGAAACAGCA	241	5791601	-	SingleInsertion
AAAAGATTTAATTTGCTCCC	241	739042	-	SingleInsertion
AAAAGATTTTTCACACCCAG	241	2364438	-	SingleInsertion
AAAAGCAAACTTAACTGTGA	241	2712929	-	SingleInsertion
AAAAGCAACACCCAAAACAA	241	3751022	+	SingleInsertion
AAAAGCAACCATAAAACTTA	241	1329381	-	SingleInsertion
AAAAGCAATAGTGCCTTGTA	241	3671009	+	SingleInsertion
AAAAGCAATTCTAGATCAGG	241	35805	-	AmbiguousInsertions
AAAAGCAATTCTAGATCAGG	241	3467136	+	AmbiguousInsertions
AAAAGCAATTCTAGATCAGG	241	6161848	+	AmbiguousInsertions
AAAAGCACAAGAATTTCCCG	241	5506597	+	SingleInsertion
AAAAGCACACACATATGTCT	241	5326760	+	SingleInsertion
AAAAGCACACAGGTAACTGT	7192	24790	+	SingleInsertion
AAAAGCACACTGGGTTCTAA	241	4778504	+	SingleInsertion
AAAAGCACCCACCTCTCACA	241	2608458	+	SingleInsertion
AAAAGCACCCATCGAACCTC	241	4248892	-	SingleInsertion
AAAAGCACCGCAATACGCAA	241	2833335	-	SingleInsertion
AAAAGCACTGTCCTCCCGCC	241	4741631	-	SingleInsertion
AAAAGCAGACTTTAGCAACT	241	180732	-	AmbiguousInsertions
AAAAGCAGACTTTAGCAACT	241	5829329	+	AmbiguousInsertions
AAAAGCAGCGAGCTCGGAAA	241	1658068	+	SingleInsertion
AAAAGCAGCTAAAGACCTAC	241	2156882	-	SingleInsertion
AAAAGCAGCTAACGATTGTG	241	4729630	-	SingleInsertion
AAAAGCAGGACGCGTCCGCC	241	361781	-	SingleInsertion
AAAAGCAGGCTGATACACTC	241	3276518	-	SingleInsertion
AAAAGCAGTACCAGACTCCC	241	4003339	-	SingleInsertion
AAAAGCATAGTGGCACCGAA	241	1189161	-	SingleInsertion
AAAAGCATATAAAGCCCTAC	241	4188392	+	SingleInsertion
AAAAGCATATCGAATCTAAC	241	3781826	-	SingleInsertion
AAAAGCATGCGAGCACCCCC	241	1715983	+	SingleInsertion
AAAAGCATTAATAGCGATTA	241	1470427	+	SingleInsertion
AAAAGCATTTGTTCATTGTA	241	5947316	-	SingleInsertion
AAAAGCCAACGGCCTTGTTT				PastEnd
AAAAGCCAATATTACCCGTT	241	5576017	+	SingleInsertion
AAAAGCCACAGACTAATTTG	241	2794679	+	SingleInsertion
AAAAGCCACCCCCATGCCCA	241	3164714	+	AmbiguousInsertions
AAAAGCCACCCCCATGCCCA	241	5291445	-	AmbiguousInsertions
AAAAGCCAGCCCCCGGAACC	241	3626760	-	SingleInsertion
AAAAGCCATGCATAAAAGAA	241	268850	-	SingleInsertion
AAAAGCCATTCTTACGTAAC	241	5228083	-	SingleInsertion
AAAAGCCATTTCCGGATGCA	241	322791	+	SingleInsertion
AAAAGCCCACAGGTGATACA	241	3215829	-	SingleInsertion
AAAAGCCCAGTCTGTGGGGC	241	4782328	-	SingleInsertion
AAAAGCCCCCCGAAACCAAC				PastEnd
AAAAGCCCCTGTATCTTCTC	241	5244129	-	SingleInsertion
AAAAGCCCTACGAATAGGCA	241	1397872	+	SingleInsertion
AAAAGCCCTATCACACTCCC	241	3417983	-	AmbiguousInsertions
AAAAGCCCTATCACACTCCC	241	3739577	-	AmbiguousInsertions
AAAAGCCCTTAAATATCGAC	241	2377226	+	SingleInsertion
AAAAGCCGACCTAATGTCTC	241	1061318	+	SingleInsertion
AAAAGCCGCAACAAATAGTA	241	552409	+	SingleInsertion
AAAAGCCGCCTACATCGCCG	241	5308284	-	SingleInsertion
AAAAGCCGCCTGTTGAATCT	241	5267227	+	SingleInsertion
AAAAGCCGGTGACTAGTAAC	241	2273284	-	SingleInsertion
AAAAGCCGTCGCTCACGTGA	241	2468613	+	SingleInsertion
AAAAGCCGTGTCCCGCACAA	241	1613555	+	SingleInsertion
AAAAGCCTAACGAATAAAAA	241	3476032	+	SingleInsertion
AAAAGCCTGCCCTCACGGCC	241	3754042	-	AmbiguousInsertions
AAAAGCCTGCCCTCACGGCC	241	4122930	-	AmbiguousInsertions
AAAAGCCTGCCCTCACGGCC	241	4676383	-	AmbiguousInsertions
AAAAGCCTTTGAAGCAATTG	241	6102968	-	SingleInsertion
AAAAGCGAACATCCCACAAA	241	2075354	-	SingleInsertion
AAAAGCGAATGCTAGTAACG	241	255052	+	SingleInsertion
AAAAGCGACTACGCTAGGGG	241	3668989	+	AmbiguousInsertions
AAAAGCGACTACGCTAGGGG	241	4092664	+	AmbiguousInsertions
AAAAGCGACTCCATGCGTTA	241	2254751	+	SingleInsertion
AAAAGCGATCCGAACAATAC	241	2015311	+	SingleInsertion
AAAAGCGCATCATGCAATCC	241	2089944	+	AmbiguousInsertions
AAAAGCGCATCATGCAATCC	241	5417504	-	AmbiguousInsertions
AAAAGCGCCCAAAGCTCCAC	241	1154067	-	SingleInsertion
AAAAGCGCCGGACACATCAT	241	257018	-	SingleInsertion
AAAAGCGCTATCAGCCCAAC	241	977351	-	AmbiguousInsertions
AAAAGCGCTATCAGCCCAAC	241	1150911	+	AmbiguousInsertions
AAAAGCGGGCGCAGACGTAT	241	3179079	+	AmbiguousInsertions
AAAAGCGGGCGCAGACGTAT	241	3458218	+	AmbiguousInsertions
AAAAGCGGGCGCAGACGTAT	241	4586143	-	AmbiguousInsertions
AAAAGCGTACCAATGATTAA	241	60443	-	AmbiguousInsertions
AAAAGCGTACCAATGATTAA	241	2523325	-	AmbiguousInsertions
AAAAGCGTAGACCGGCGCAC	241	2859984	-	SingleInsertion
AAAAGCGTCGCCTGGCCTGA	241	573998	+	SingleInsertion
AAAAGCGTCTTATTACAAGA	241	5369800	+	SingleInsertion
AAAAGCGTGGCGAATGGTTG	241	1761937	+	SingleInsertion
AAAAGCTAACAACCACCCCT	241	928034	-	SingleInsertion
AAAAGCTAACCATAACGCCC	241	3100834	+	SingleInsertion
AAAAGCTAATATAGGGATCC	241	3483571	+	SingleInsertion
AAAAGCTACTGATGGGGCCA	241	2474156	+	SingleInsertion
AAAAGCTACTTCAGGACACA	241	1058505	-	AmbiguousInsertions
AAAAGCTACTTCAGGACACA	241	5954805	-	AmbiguousInsertions
AAAAGCTAGATAACCCCCAA	241	2959148	-	SingleInsertion
AAAAGCTATGCCAATGAATA	241	2836381	-	SingleInsertion
AAAAGCTCAAAAGCGTACTT	241	1326043	+	SingleInsertion
AAAAGCTCAACCGCTTAAGG	241	271882	+	SingleInsertion
AAAAGCTCATCGCGGCATAT	241	3424331	+	AmbiguousInsertions
AAAAGCTCATCGCGGCATAT	241	4602000	+	AmbiguousInsertions
AAAAGCTCATCGCGGCATAT	241	6002033	+	AmbiguousInsertions
AAAAGCTCCACATTAACTTG	241	1872719	-	SingleInsertion
AAAAGCTCGACATCGACGAG	241	3524492	+	SingleInsertion
AAAAGCTCGCTTGACCAACT	241	2968457	+	AmbiguousInsertions
AAAAGCTCGCTTGACCAACT	241	5116770	+	AmbiguousInsertions
AAAAGCTCGCTTGACCAACT	241	5149306	+	AmbiguousInsertions
AAAAGCTCTCCGTACATAGA	241	3621411	+	SingleInsertion
AAAAGCTCTTTAAATCTATA	241	1398147	-	SingleInsertion
AAAAGCTGAACGATAATGAA	241	3719851	-	SingleInsertion
AAAAGCTGAACTCTAATAGT	241	4309302	-	SingleInsertion
AAAAGCTGACCTCTACTCCC	241	4620179	-	SingleInsertion
AAAAGCTGGCTTTAAAATGT	241	6017182	-	SingleInsertion
AAAAGCTGTCGCTGGAGGTC	241	4552705	-	SingleInsertion
AAAAGCTGTGGAGGCCAATG	241	5469752	-	SingleInsertion
AAAAGCTTATATCGGAAGTG	241	472837	-	SingleInsertion
AAAAGCTTCACTTTCGATCT	241	4147732	-	SingleInsertion
AAAAGCTTCCCGACTCTGTT	241	3957053	-	SingleInsertion
AAAAGCTTCTAACGTAACCT	241	5178314	+	SingleInsertion
AAAAGCTTCTCGTTCCCCGA	241	3644438	+	SingleInsertion
AAAAGCTTGTAAAGGTACTA	241	4186417	-	AmbiguousInsertions
AAAAGCTTGTAAAGGTACTA	241	4682966	-	AmbiguousInsertions
AAAAGCTTTAACCAACTGGC	241	5161668	-	SingleInsertion
AAAAGCTTTCCACATTTTAC	241	4819983	-	SingleInsertion
AAAAGCTTTCCGCCTATAAA	241	720218	-	SingleInsertion
AAAAGCTTTTGTCGCCGCAG	241	3465851	-	SingleInsertion
AAAAGGAAAAAGTACCGTCA	241	5154927	-	SingleInsertion
AAAAGGAAACGAAGCAAAAT	241	659009	-	SingleInsertion
AAAAGGAACCCTTGATCGCA	7192	32689	-	SingleInsertion
AAAAGGAACCGACGCGTTAT	241	4523643	-	SingleInsertion
AAAAGGAAGTCGAAGGGTAC	241	41704	-	SingleInsertion
AAAAGGACCCGACACACGGA	241	4537702	+	SingleInsertion
AAAAGGACGTAAACCGATAT	241	3213878	-	SingleInsertion
AAAAGGACTCGAATTTAGCA	241	4692011	+	SingleInsertion
AAAAGGACTTATTACTTCCA	241	4195834	-	SingleInsertion
AAAAGGAGAGACATAAACCC	241	5287304	-	SingleInsertion
AAAAGGAGCCCCCAGACCAA	241	6249018	+	SingleInsertion
AAAAGGAGCTCCTTTTCCCG	241	4594322	-	SingleInsertion
AAAAGGAGGTACAGTCTTTC	241	3496103	+	SingleInsertion
AAAAGGATCAGGGTTTCTGC	241	1853503	-	SingleInsertion
AAAAGGATCGGCACCCTTTA	241	4251088	+	SingleInsertion
AAAAGGATGCCAAACTTCTT	241	242940	+	SingleInsertion
AAAAGGCAAAAAATGAAAGG	241	961627	-	SingleInsertion
AAAAGGCATCCATGGGAAGC	241	2412064	+	SingleInsertion
AAAAGGCCACGTCAAGTTGT	241	2887214	+	SingleInsertion
AAAAGGCCCATATCAACTGA				PastEnd
AAAAGGCCCCAAAACAGTAG	241	384511	+	SingleInsertion
AAAAGGCCCCCATCGACACA	241	531715	+	SingleInsertion
AAAAGGCCGATACCACAACA	241	3070462	+	SingleInsertion
AAAAGGCCGCGCCCCCTGTA	241	4649478	+	SingleInsertion
AAAAGGCCTTAAAGACACCT				PastEnd
AAAAGGCGACCAGGCGATAA	241	3912828	+	SingleInsertion
AAAAGGCGAGAAACACTGAG	241	1560819	+	SingleInsertion
AAAAGGCGAGACTAAACTGC	241	3927968	-	SingleInsertion
AAAAGGCGGCTATCCAAAAA	241	2683849	-	AmbiguousInsertions
AAAAGGCGGCTATCCAAAAA	241	3518854	-	AmbiguousInsertions
AAAAGGCGTCGTATCTAAAC	241	3358466	+	SingleInsertion
AAAAGGCGTTACCATACACA	241	5112592	-	SingleInsertion
AAAAGGCTAAAGTTGATGCG	241	3745716	-	AmbiguousInsertions
AAAAGGCTAAAGTTGATGCG	241	4268247	-	AmbiguousInsertions
AAAAGGCTAACACAAACAAC	241	6001568	+	SingleInsertion
AAAAGGCTATTTTAGGTACT	241	976200	+	SingleInsertion
AAAAGGCTCTTAACTCGCGG				PastEnd
AAAAGGCTTTAGCGTACACT	241	5595294	+	SingleInsertion
AAAAGGGACACCATTTTAAT	241	4425924	+	SingleInsertion
AAAAGGGACGATAACAACCA	241	1570492	+	SingleInsertion
AAAAGGGAGATTGATGTCCT	241	1370654	+	AmbiguousInsertions
AAAAGGGAGATTGATGTCCT	241	5180070	-	AmbiguousInsertions
AAAAGGGCAGGCGCTCATGA	241	3605660	-	SingleInsertion
AAAAGGGCCACCAGTGGTAT	241	4061645	+	AmbiguousInsertions
AAAAGGGCCACCAGTGGTAT	241	4281774	+	AmbiguousInsertions
AAAAGGGCCCAATACTCCGG	241	1467419	-	SingleInsertion
AAAAGGGCCTCTATCTTCCA	241	2656206	+	SingleInsertion
AAAAGGGGAACCCTCAAAGA	241	2150557	+	SingleInsertion
AAAAGGGGCGATCGGCACTG	241	2726513	+	SingleInsertion
AAAAGGGTAAAAGGCCTATC	241	2821626	+	SingleInsertion
AAAAGGGTCGTATGCTAGCG	241	3290447	+	SingleInsertion
AAAAGGGTTTAAACAGATTC	241	6159734	+	SingleInsertion
AAAAGGTAAACCTAAATTCA	241	4930945	+	SingleInsertion
AAAAGGTAAACGTAGCCAGT	241	3671084	+	SingleInsertion
AAAAGGTAAGAGACCGTACA	241	3451487	+	SingleInsertion
AAAAGGTACCATAGGCCTAG	241	2440169	+	SingleInsertion
AAAAGGTAGCTACTTATACC	241	3314718	+	SingleInsertion
AAAAGGTATCCTTGGGAGAA				PastEnd
AAAAGGTATCTGAAACCAGT	241	2010581	-	SingleInsertion
AAAAGGTCAGAACTGCTATT	241	4662044	+	AmbiguousInsertions
AAAAGGTCAGAACTGCTATT	241	5326520	+	AmbiguousInsertions
AAAAGGTCAGAACTGCTATT	241	5669084	-	AmbiguousInsertions
AAAAGGTCCCCTAGCACCCT	241	4025125	-	SingleInsertion
AAAAGGTCGAACGAAAGTTG	241	5944907	-	SingleInsertion
AAAAGGTGAACACGTTGTAG	241	2179377	+	SingleInsertion
AAAAGGTGAGAACACTCTAC	241	4095869	+	SingleInsertion
AAAAGGTGCGTACGCCATTT	241	1268058	-	SingleInsertion
AAAAGGTGTAAGTAGAAACT	241	1528215	-	SingleInsertion
AAAAGGTTCTACTACATCCC	241	3653851	+	SingleInsertion
AAAAGTAAATTCCATCCGAG	241	4045582	-	SingleInsertion
AAAAGTAAATTCCATCCGCC	241	4854398	-	SingleInsertion
AAAAGTAATGGACTAAAACA	241	4628821	+	SingleInsertion
AAAAGTACATCTTTCTATGA	241	1146622	+	SingleInsertion
AAAAGTACCATTGTCAACTA	241	3107942	-	AmbiguousInsertions
AAAAGTACCATTGTCAACTA	241	3272427	+	AmbiguousInsertions
AAAAGTACCATTGTCAACTA	241	3602900	-	AmbiguousInsertions
AAAAGTACCATTGTCAACTA	241	4066329	+	AmbiguousInsertions
AAAAGTACCGGAACCACTCA	241	4287210	-	SingleInsertion
AAAAGTACCTTTAAACAGGA	241	4918129	-	AmbiguousInsertions
AAAAGTACCTTTAAACAGGA	241	5488920	-	AmbiguousInsertions
AAAAGTACTGTTAGTGGCTT	241	4137817	+	SingleInsertion
AAAAGTAGACATGTAACAAA	241	2692488	+	SingleInsertion
AAAAGTAGAGATAACAACCC	241	2059758	+	SingleInsertion
AAAAGTAGGATGTTTCTTGT	241	3461980	+	SingleInsertion
AAAAGTAGTGAACTAACTTT	241	4010195	-	SingleInsertion
AAAAGTAGTTACCAGCCCCC	241	3990645	-	SingleInsertion
AAAAGTATAAACACCAGGAA	241	5243517	-	SingleInsertion
AAAAGTCAGCTCTGTGCAGA	241	4000555	-	SingleInsertion
AAAAGTCAGGTCCTCTACGA	241	652453	+	SingleInsertion
AAAAGTCATAACCTCAGCTG	241	2250054	+	SingleInsertion
AAAAGTCATACACTAAGTCG	241	1409429	+	SingleInsertion
AAAAGTCATAGTGCCTATAA	241	1592191	+	SingleInsertion
AAAAGTCATCTCCCATAGAG	241	3648922	-	SingleInsertion
AAAAGTCCGTCTATCCCACA	241	4553841	-	SingleInsertion
AAAAGTCCTAAAAACCCTCA	241	671099	-	SingleInsertion
AAAAGTCGCGCCTGCGAACA	241	4522105	+	SingleInsertion
AAAAGTCGCTAAGAACTCCA	241	4044489	-	SingleInsertion
AAAAGTCGGATAGCACCAAT	241	3583746	+	AmbiguousInsertions
AAAAGTCGGATAGCACCAAT	241	4403414	+	AmbiguousInsertions
AAAAGTCGGATAGCACCAAT	pastEnd	*	*	AmbiguousInsertions
AAAAGTCGGATAGCACCAAT				AmbiguousInsertions
AAAAGTCTACCCCGTCCTTC	241	1533093	+	SingleInsertion
AAAAGTCTAGTAAGCATTCA	241	1646984	-	SingleInsertion
AAAAGTCTATCCTGTCTCAG	241	4021786	-	AmbiguousInsertions
AAAAGTCTATCCTGTCTCAG	241	5155086	-	AmbiguousInsertions
AAAAGTCTGAAAAGCCATCT	241	1557756	+	SingleInsertion
AAAAGTCTTAGAGAAATTCA	241	3605965	+	SingleInsertion
AAAAGTCTTATCGCCCCGAG	241	1099669	+	SingleInsertion
AAAAGTGAAATCCTACCACC	241	3698401	+	SingleInsertion
AAAAGTGAAGAGTGTTTCTT	241	4750382	-	SingleInsertion
AAAAGTGAATACACATGCTA	241	6019182	-	SingleInsertion
AAAAGTGACCACTAGGATGC	241	753860	+	SingleInsertion
AAAAGTGAGGAGACAATCAT	241	1851308	-	SingleInsertion
AAAAGTGATCACGATCACGA	241	3203669	+	SingleInsertion
AAAAGTGCATAGCTTCATTA	241	5290141	+	SingleInsertion
AAAAGTGCCATCCTCACCAT	241	5354693	-	SingleInsertion
AAAAGTGCGCTCCAGTTATC	241	2633773	+	SingleInsertion
AAAAGTGGGGCTTCACTGAA	241	1302458	-	SingleInsertion
AAAAGTGTAAAAATCACAAC	241	186271	+	SingleInsertion
AAAAGTGTCATGCTAACTCC	241	4232405	-	SingleInsertion
AAAAGTGTTATAAAACCCCA	241	601981	+	SingleInsertion
AAAAGTGTTTTGCGACATCA	241	2940789	+	SingleInsertion
AAAAGTTAACGAGCAAAATT	241	4933424	-	SingleInsertion
AAAAGTTAATAGTGCTACAA	241	5595824	+	SingleInsertion
AAAAGTTACAAACTGACGAC	241	2574269	-	SingleInsertion
AAAAGTTACTGAGAGAAACG	241	5965733	+	SingleInsertion
AAAAGTTATACATAAAAATA	241	3749617	-	SingleInsertion
AAAAGTTATCATACTTCAAC	241	5412731	-	SingleInsertion
AAAAGTTATCTCGTACATGC	241	4379794	-	AmbiguousInsertions
AAAAGTTATCTCGTACATGC	241	4760855	-	AmbiguousInsertions
AAAAGTTATTCACCAGCGAA	241	5133482	+	SingleInsertion
AAAAGTTCACCCGTGAAGTA	241	5419217	+	SingleInsertion
AAAAGTTCATAAAAAGAATT	241	258390	-	SingleInsertion
AAAAGTTCCCAAGTCAAACT	241	4534037	-	SingleInsertion
AAAAGTTCCCCCAAGGAAGG	241	3317134	+	SingleInsertion
AAAAGTTCCCTCAACTAAGG	241	1139989	+	SingleInsertion
AAAAGTTCGTGACAATTAAT	241	739487	+	SingleInsertion
AAAAGTTCTCGCCTGCTATG	241	5967116	-	SingleInsertion
AAAAGTTGCAGACTCTCTAG	241	3362978	-	SingleInsertion
AAAAGTTGTACGATAGCACC	241	2834347	+	SingleInsertion
AAAAGTTTATAAGACATTCT	241	272168	+	AmbiguousInsertions
AAAAGTTTATAAGACATTCT	241	6196939	+	AmbiguousInsertions
AAAAGTTTGGCATTTTCAAC	241	5639483	+	AmbiguousInsertions
AAAAGTTTGGCATTTTCAAC	241	5991628	-	AmbiguousInsertions
AAAAGTTTTTACATAAAAAA	241	4778094	+	SingleInsertion
AAAAGTTTTTGAATGAGTAC	241	4606570	+	AmbiguousInsertions
AAAAGTTTTTGAATGAGTAC	241	5184436	+	AmbiguousInsertions
AAAATAAAAACTGACTGCAC	241	5371335	-	SingleInsertion
AAAATAAAACCAGTTCCTCG	241	5931291	-	SingleInsertion
AAAATAAAAGTATAACGTTA	241	5596489	+	SingleInsertion
AAAATAAACAACAACGATAA	241	120865	+	SingleInsertion
AAAATAAACACGTGGTCGAG	241	646287	-	SingleInsertion
AAAATAAACACTACTCCTAC	241	2755905	-	SingleInsertion
AAAATAAACCGGAAATCCGC	241	4959560	+	SingleInsertion
AAAATAAACCTCAACCGCCT	241	5223610	+	SingleInsertion
AAAATAAACTTTAGCCGTCT	241	2676524	-	SingleInsertion
AAAATAAAGGCCCATGCCCT	241	4034446	-	AmbiguousInsertions
AAAATAAAGGCCCATGCCCT	241	5359319	-	AmbiguousInsertions
AAAATAAATACCCTTGATAA	241	6057932	-	SingleInsertion
AAAATAAATGTCCACCGTTC	241	5219872	-	SingleInsertion
AAAATAACACAGCCGAGTTC	241	691524	+	SingleInsertion
AAAATAACACCACAAGCTCG	241	1774924	-	SingleInsertion
AAAATAACACCCCGACTCCC	241	3663798	-	SingleInsertion
AAAATAACAGAAGTTCTAAC	241	4577531	-	SingleInsertion
AAAATAACATCGAAAACACA	241	4694266	-	SingleInsertion
AAAATAACATGACAAAACAC	241	3144600	-	AmbiguousInsertions
AAAATAACATGACAAAACAC	241	6028764	-	AmbiguousInsertions
AAAATAACCACAATCAAAGA	241	3455305	-	SingleInsertion
AAAATAACCCCATAAATATA	241	3892974	-	SingleInsertion
AAAATAACGTAATATGACCC	241	5384056	-	SingleInsertion
AAAATAAGAAAAAATAATGT	241	3963080	-	SingleInsertion
AAAATAAGAATTGCATCCTC	241	4253569	+	SingleInsertion
AAAATAAGATACTAAGTTGA	241	1407114	+	SingleInsertion
AAAATAAGCGCAGTTTAATC	241	5316911	-	SingleInsertion
AAAATAAGGAACCGATCCCG	241	4006657	+	SingleInsertion
AAAATAAGGAGACATATAGG	241	4635728	+	SingleInsertion
AAAATAAGTAAAGGACCCCC	241	944109	-	SingleInsertion
AAAATAAGTCAATCCTCAGA	241	335468	-	SingleInsertion
AAAATAAGTCTTGTGCGCGG	241	5182305	+	SingleInsertion
AAAATAAGTGTCACATTACT	241	2665343	+	SingleInsertion
AAAATAATACATGAGGTGTC	241	1780033	-	SingleInsertion
AAAATAATCCTACTCCGAGG	241	1457532	-	AmbiguousInsertions
AAAATAATCCTACTCCGAGG	241	3098334	+	AmbiguousInsertions
AAAATAATCCTTATAAGTGA	241	2221845	+	SingleInsertion
AAAATAATCTCAACTTGCCC	241	5855821	+	SingleInsertion
AAAATAATGAGACGCCGAAA	241	2163142	-	SingleInsertion
AAAATAATGAGCCCACAATC	241	926334	+	SingleInsertion
AAAATAATTCCATCGGTCTT	241	295673	+	SingleInsertion
AAAATAATTTGATACGCAAA	241	833640	-	SingleInsertion
AAAATACAAGTCAGTCATTA	241	2182957	+	SingleInsertion
AAAATACAATCTATTATGCG	241	4461288	+	SingleInsertion
AAAATACACGGCCACGGACA	241	5538097	-	SingleInsertion
AAAATACAGGAGCTGCTAGC	241	2382039	+	AmbiguousInsertions
AAAATACAGGAGCTGCTAGC	241	4429114	+	AmbiguousInsertions
AAAATACAGGAGCTGCTAGC	241	5355623	+	AmbiguousInsertions
AAAATACATAACCAGTCCGG	241	820191	-	SingleInsertion
AAAATACATTCACAAAATAC	241	949555	-	AmbiguousInsertions
AAAATACATTCACAAAATAC	241	5685301	+	AmbiguousInsertions
AAAATACATTGTACTATACA	241	1993658	+	SingleInsertion
AAAATACCAAAACTCCAACC	241	2708417	-	SingleInsertion
AAAATACCAACACAGCGCCC	241	5174543	-	SingleInsertion
AAAATACCATACCTACTCAC	241	2167922	+	SingleInsertion
AAAATACCATCGGTTAGGAT	241	1291523	+	SingleInsertion
AAAATACCATTATCGACAAC	241	4021925	-	SingleInsertion
AAAATACCCACACCCTGCAA	241	1729265	-	SingleInsertion
AAAATACCCTCATCATGCCT	7192	30926	-	SingleInsertion
AAAATACCTAAACGCGGGAT	241	3282316	+	SingleInsertion
AAAATACCTAAATGCTAGTA	241	4023001	-	SingleInsertion
AAAATACCTACAGTACATGG	241	743220	+	SingleInsertion
AAAATACCTACCCCTTCTAC	241	5712386	-	SingleInsertion
AAAATACCTCGTTATGAGAA	241	3091959	+	SingleInsertion
AAAATACCTGCACACCTTAT	241	1561645	+	SingleInsertion
AAAATACCTTTGGCCCCTCC	241	5304745	-	SingleInsertion
AAAATACCTTTGGCCCTTCC	241	5304745	-	SingleInsertion
AAAATACGATACTCAAATAC	241	606253	-	SingleInsertion
AAAATACGATACTCAAATCC	241	606253	-	SingleInsertion
AAAATACGCCGACTTTAGAT	241	4349254	-	AmbiguousInsertions
AAAATACGCCGACTTTAGAT	241	5870170	-	AmbiguousInsertions
AAAATACGCGCACTAGCATC	241	2556914	+	SingleInsertion
AAAATACGCGTCGCAAATCT	241	2992993	+	AmbiguousInsertions
AAAATACGCGTCGCAAATCT	241	5451195	+	AmbiguousInsertions
AAAATACGGCCCACTCGTGT	241	1784730	-	SingleInsertion
AAAATACTACATACTGCCAT	241	5937529	+	SingleInsertion
AAAATACTACCGGCGCTTAC	241	2274914	+	SingleInsertion
AAAATACTATCCACTTAAAG	241	3229441	-	AmbiguousInsertions
AAAATACTATCCACTTAAAG	241	5993142	+	AmbiguousInsertions
AAAATACTATCGTGAATAGT	241	5995011	+	SingleInsertion
AAAATACTATTCGCTTCGCC	241	201680	+	SingleInsertion
AAAATACTCACATTACACCC	241	2570965	+	SingleInsertion
AAAATACTCCATAGACCCCG	241	741362	+	SingleInsertion
AAAATACTCCGCCCAAACAC	241	4988492	+	SingleInsertion
AAAATACTCTAGCAAACGGA	241	323068	+	SingleInsertion
AAAATACTCTCCGTAGATAG	241	1448024	+	SingleInsertion
AAAATACTCTCTCGCCATAG	241	594801	+	SingleInsertion
AAAATACTGATCCAGGATGC	241	1949091	+	SingleInsertion
AAAATACTTCCTATGTTTTA	241	445446	-	AmbiguousInsertions
AAAATACTTCCTATGTTTTA	241	4936761	+	AmbiguousInsertions
AAAATAGAAACGCATACTTG	241	46600	-	SingleInsertion
AAAATAGAAAGCTTGCCCCA	241	1751839	+	SingleInsertion
AAAATAGAATACAGCAAACT	241	3150330	+	SingleInsertion
AAAATAGACAAACCAACTTA	241	1055570	-	SingleInsertion
AAAATAGACAACCTAGAATC	241	261109	+	AmbiguousInsertions
AAAATAGACAACCTAGAATC	241	2667922	+	AmbiguousInsertions
AAAATAGACGCCACAAACGC	241	437551	+	SingleInsertion
AAAATAGACTATTCACAATT	241	1991128	-	AmbiguousInsertions
AAAATAGACTATTCACAATT	241	2167300	-	AmbiguousInsertions
AAAATAGACTGCACACTCCG	241	259750	-	SingleInsertion
AAAATAGACTTGGCACGGTA	241	4998682	+	SingleInsertion
AAAATAGAGAGTCCCTCACC	241	2356525	+	SingleInsertion
AAAATAGATTCGGATAATGC	241	4409240	-	SingleInsertion
AAAATAGCAAAAAACTAACC	7192	6493	+	SingleInsertion
AAAATAGCCAGTAAATAGCA	241	3516527	+	SingleInsertion
AAAATAGCCCCCATCAGATA	241	4243747	+	SingleInsertion
AAAATAGCCCTAATATAATC	241	6162508	+	SingleInsertion
AAAATAGCGAATAACACAAT	241	5724395	+	SingleInsertion
AAAATAGCGGACGGATGCAA	241	4778568	+	SingleInsertion
AAAATAGCTCAATTATTACG	241	2607592	-	SingleInsertion
AAAATAGCTGAACAATACGA	241	6099790	-	SingleInsertion
AAAATAGGATTCGCTCTCAC	241	1676072	-	SingleInsertion
AAAATAGGCCTTGATCGCAA	241	2811431	+	SingleInsertion
AAAATAGGTCTCCCATGAAA	241	78518	-	SingleInsertion
AAAATAGGTTGTCGTTCGAA	241	3704715	-	SingleInsertion
AAAATAGTACAGTACACTTC	241	3443024	+	SingleInsertion
AAAATAGTACCCGTAAATGT	241	5261543	-	SingleInsertion
AAAATAGTCGTTAAGCCGCA	241	3205858	-	SingleInsertion
AAAATAGTTGTTCAACAATG	241	3359334	+	SingleInsertion
AAAATATAAATACGACAAAA				PastEnd
AAAATATAACCATCTCTATA	241	4555620	+	SingleInsertion
AAAATATAAGGGAGAGGCTG	241	2258579	-	SingleInsertion
AAAATATACACGAATATTCA	241	4600797	-	AmbiguousInsertions
AAAATATACACGAATATTCA	241	4757476	-	AmbiguousInsertions
AAAATATAGAACTTAAAACA	241	3919772	-	SingleInsertion
AAAATATAGACAGAGCTCAT	241	4538730	+	SingleInsertion
AAAATATAGAGATCTGCCCA	241	4862602	-	SingleInsertion
AAAATATAGTTTGATCGCTT	241	4492181	+	SingleInsertion
AAAATATATAGATACCCATG	241	3861614	+	SingleInsertion
AAAATATATAGGCACGGGAA	241	2125482	-	AmbiguousInsertions
AAAATATATAGGCACGGGAA	241	3352308	+	AmbiguousInsertions
AAAATATATCACATCGTATC	241	3241995	-	SingleInsertion
AAAATATATTTCAAGCTGTT	241	5275499	-	SingleInsertion
AAAATATCAAGGGAACCAAA	241	1625898	-	SingleInsertion
AAAATATCACAGACCTAGAC	241	5787022	+	SingleInsertion
AAAATATCACTACTCCCAGC	241	1171461	-	SingleInsertion
AAAATATCACTGTTCCACGG	241	2714370	-	SingleInsertion
AAAATATCCACCGTCACACT	241	334891	+	SingleInsertion
AAAATATCCCGACAACGTTT	241	3604589	-	AmbiguousInsertions
AAAATATCCCGACAACGTTT	241	5632754	-	AmbiguousInsertions
AAAATATCCCGTAGCATCTG	241	4761748	-	SingleInsertion
AAAATATCCGCACTGATGCC	241	3635454	+	SingleInsertion
AAAATATCGATCGTGGGAAT	241	2886972	+	SingleInsertion
AAAATATCTACCAGAAACAA	241	4806820	+	SingleInsertion
AAAATATCTCCGAGGTTATC	241	1403952	+	SingleInsertion
AAAATATCTCGACGACCATC	241	5916434	+	SingleInsertion
AAAATATGAACAAGTTCCGA	241	2161835	-	SingleInsertion
AAAATATGAATCTGGGATGA	241	1207853	-	SingleInsertion
AAAATATGATGTCTCAATCT	241	4342728	-	SingleInsertion
AAAATATGCCGCTAACCCGT	241	1078717	+	AmbiguousInsertions
AAAATATGCCGCTAACCCGT	241	6098328	+	AmbiguousInsertions
AAAATATGCTCGCTTATCGC	241	4181148	-	SingleInsertion
AAAATATGTATACGAGCAGT	241	6181771	+	SingleInsertion
AAAATATGTTTAAGTAGATG	241	6050895	+	SingleInsertion
AAAATATTACACTGACTTTA	241	3495946	-	SingleInsertion
AAAATATTACTACCGAAGTT	241	6152374	-	SingleInsertion
AAAATATTAGAGCACCAATA	241	1625132	-	SingleInsertion
AAAATATTCAACGCACAAGC	241	617720	-	SingleInsertion
AAAATATTGACAAGCGCGCG	241	4539357	-	SingleInsertion
AAAATATTTCATTTAACCAG	241	4005495	-	SingleInsertion
AAAATATTTTAACGCAGCAC	241	4803019	-	SingleInsertion
AAAATCAAAGAACACGAACT	241	3439515	+	SingleInsertion
AAAATCAAATAGGGCTAGAA	241	1920325	-	SingleInsertion
AAAATCAAATCTCACATCCT	241	3434859	+	SingleInsertion
AAAATCAACCTACAAGCACC	241	1626430	-	SingleInsertion
AAAATCAACGCCAACGTGTT	241	2029631	+	SingleInsertion
AAAATCAACGCCTGCTACAC	241	690922	-	AmbiguousInsertions
AAAATCAACGCCTGCTACAC	241	2988202	-	AmbiguousInsertions
AAAATCAAGAAAGTACACGC	241	1357148	-	SingleInsertion
AAAATCAAGAAGTACAGATT	241	4545072	+	SingleInsertion
AAAATCAAGTCCAGAACGCG	241	5274430	-	SingleInsertion
AAAATCAATCAGATGGAAAT	241	3855745	+	SingleInsertion
AAAATCAATTCCAAGCTCCC	241	2748636	+	SingleInsertion
AAAATCACAAACGTACCGAA	241	4570559	+	SingleInsertion
AAAATCACAAAGATCAAATA	241	5526735	+	SingleInsertion
AAAATCACACCCATTTGACA	241	3940155	+	SingleInsertion
AAAATCACACTCAACCGAAC	241	1040467	-	SingleInsertion
AAAATCACCAAAATTCCGCA				PastEnd
AAAATCACCAAACACATTTC	241	2639013	+	AmbiguousInsertions
AAAATCACCAAACACATTTC	241	4208555	-	AmbiguousInsertions
AAAATCACCATGGCTTCGTT	241	4425211	-	SingleInsertion
AAAATCACCCCGCAAAACTC				PastEnd
AAAATCACGTTACTGTAGCG	241	3194982	-	SingleInsertion
AAAATCACTGAGATCGAGGC	241	3004331	+	SingleInsertion
AAAATCACTTACTCCTGCAT	241	2824460	-	SingleInsertion
AAAATCAGAGTCGCTGCTAT	241	4024641	+	AmbiguousInsertions
AAAATCAGAGTCGCTGCTAT	241	4225410	+	AmbiguousInsertions
AAAATCAGCTCTCGCTCGCT	241	4161846	+	SingleInsertion
AAAATCAGGAGCTTCCATCG	241	3290667	-	SingleInsertion
AAAATCAGTTGCTTCACGTC	241	1003150	+	AmbiguousInsertions
AAAATCAGTTGCTTCACGTC	241	4138629	-	AmbiguousInsertions
AAAATCAGTTGCTTCACGTC	241	4641785	+	AmbiguousInsertions
AAAATCATAATAGAACTAGA	241	1208991	-	SingleInsertion
AAAATCATAATGTATACGGA	241	284344	+	SingleInsertion
AAAATCATCAAGCAAATAGG	241	2931195	+	SingleInsertion
AAAATCATCACCTGGCCAAA				PastEnd
AAAATCATCAGGACAAATAA	241	5194679	-	SingleInsertion
AAAATCATCATTAACCTCTA	241	38984	-	SingleInsertion
AAAATCATCTTAAACCCCCA	241	974373	-	AmbiguousInsertions
AAAATCATCTTAAACCCCCA	241	5441318	+	AmbiguousInsertions
AAAATCATGAGCCCCGATCA	241	2971675	+	SingleInsertion
AAAATCATGCTAAAAACATG	241	3734084	+	SingleInsertion
AAAATCATGGTCTGTACTGG	241	3855749	-	SingleInsertion
AAAATCCAAAGATCAGGCAC	7192	15880	-	SingleInsertion
AAAATCCAAAGATCAGGCCC	7192	15880	-	SingleInsertion
AAAATCCAATATTAATACAC	241	1914820	-	SingleInsertion
AAAATCCACCACGCAAATGC	241	4167928	+	SingleInsertion
AAAATCCACCCATGGCTCTA	241	2198948	-	SingleInsertion
AAAATCCACTCATTGGAAAC	241	5629785	+	SingleInsertion
AAAATCCATACAATCCTTGC	241	3870021	-	SingleInsertion
AAAATCCATCAGCAGACTTA	241	948031	+	SingleInsertion
AAAATCCATGATACAATCGA	241	3247778	+	SingleInsertion
AAAATCCATGTAAGTCATAA	241	1610283	-	SingleInsertion
AAAATCCCAAACAGCGCACC	241	1673114	+	SingleInsertion
AAAATCCCACGTAATCAAAA	241	379020	-	SingleInsertion
AAAATCCCAGGAAGGAGTGC	241	3606376	+	SingleInsertion
AAAATCCCCCTAGAATGGGG	241	2875194	-	SingleInsertion
AAAATCCCTCCTCAATCTGC	241	2375962	+	SingleInsertion
AAAATCCCTGAAACCCGTCA	241	3293062	+	SingleInsertion
AAAATCCCTGATCACGGTCC	241	2431369	+	SingleInsertion
AAAATCCCTTTGCTACCCAC	241	5358052	+	SingleInsertion
AAAATCCGACGCCCCGTCCA	241	4638431	-	SingleInsertion
AAAATCCGAGATGACGAACT	241	5645885	-	SingleInsertion
AAAATCCGCAACTGAACATT	241	5602680	-	SingleInsertion
AAAATCCGCACAAAGTACAC	241	692057	-	AmbiguousInsertions
AAAATCCGCACAAAGTACAC	241	5685003	-	AmbiguousInsertions
AAAATCCGCTACTAACCGAT	241	3599646	+	SingleInsertion
AAAATCCGTACACTATTCCC	241	4411050	+	SingleInsertion
AAAATCCTAAACTCGCTAAA	241	5352427	+	SingleInsertion
AAAATCCTAAAGCACGCCCA	241	5130239	-	SingleInsertion
AAAATCCTCACTTAGTCGAT	241	1608042	-	SingleInsertion
AAAATCCTCCTAGCACAGCA	241	2118981	+	SingleInsertion
AAAATCCTCGTAGCATGCGC	241	2058645	-	SingleInsertion
AAAATCCTCTCATAGACCAC	241	2051142	-	SingleInsertion
AAAATCGATACTTGTCTCTA	241	1396499	+	AmbiguousInsertions
AAAATCGATACTTGTCTCTA	241	2773815	-	AmbiguousInsertions
AAAATCGCACATGCATACCT	241	4195491	+	AmbiguousInsertions
AAAATCGCACATGCATACCT	241	4608902	-	AmbiguousInsertions
AAAATCGCATAACCGCACAT	241	159091	-	SingleInsertion
AAAATCGCCACACGAGACGT				PastEnd
AAAATCGCCCTGCTGCTAGA	241	3485230	+	SingleInsertion
AAAATCGCTCTTTGCTCTAC	241	2396136	+	SingleInsertion
AAAATCGCTGGCACCACCGA	241	1554584	-	SingleInsertion
AAAATCGCTTTCTACGGTTC	241	5616189	+	SingleInsertion
AAAATCGTACTGTCTATAGG	241	2841891	+	SingleInsertion
AAAATCGTAGCCCCACTTCC	241	3266471	-	SingleInsertion
AAAATCGTGTGTGGAGCATA	241	3246014	+	SingleInsertion
AAAATCGTTTGAACGCGTAC	241	2945678	+	SingleInsertion
AAAATCTAAAACAGAGAAAT	241	4252096	-	SingleInsertion
AAAATCTAACACTTCCGACT	241	501428	-	SingleInsertion
AAAATCTAAGATCGTACTAG	241	1315375	-	SingleInsertion
AAAATCTACACGAACGCAAG	241	4534125	-	SingleInsertion
AAAATCTACCCCGCCACCAC	241	3556330	-	SingleInsertion
AAAATCTAGTGAGTTCTCAT	241	1750005	-	SingleInsertion
AAAATCTAGTTGGCCAAACT	241	4620911	+	SingleInsertion
AAAATCTATCATTATATTCA	241	6019141	-	SingleInsertion
AAAATCTATCGGATAGTTTA	241	5850493	-	SingleInsertion
AAAATCTATTGGACTCCCCA	241	3797212	+	SingleInsertion
AAAATCTCAGTCCTATAGAC	241	663384	-	AmbiguousInsertions
AAAATCTCAGTCCTATAGAC				AmbiguousInsertions
AAAATCTCATTCATTACGTA	241	3634072	+	SingleInsertion
AAAATCTCATTGTAAACTTC	241	4365455	-	SingleInsertion
AAAATCTCATTTCGCTTTGA	241	2983592	-	SingleInsertion
AAAATCTCCTGTACATCCCA	241	5626343	+	SingleInsertion
AAAATCTCTATACAGGTACC	241	4736082	-	SingleInsertion
AAAATCTCTCACCCTTAAAG	241	2197259	-	AmbiguousInsertions
AAAATCTCTCACCCTTAAAG	241	4266087	+	AmbiguousInsertions
AAAATCTCTCACCCTTAAAG	241	4569834	-	AmbiguousInsertions
AAAATCTCTCATATTCTGAG	241	6077508	-	SingleInsertion
AAAATCTCTTTCTCACCCAA	241	6200349	+	SingleInsertion
AAAATCTGACCGTAGTCGTC	241	5133656	+	SingleInsertion
AAAATCTGATAGACCAAGTA	241	5595367	+	SingleInsertion
AAAATCTGCTGAAGGAGACT	241	5850560	+	SingleInsertion
AAAATCTGCTTCACTTATAG	241	5960300	-	SingleInsertion
AAAATCTTAAAGGGAAGACA	241	671982	+	AmbiguousInsertions
AAAATCTTAAAGGGAAGACA	241	1687343	-	AmbiguousInsertions
AAAATCTTCGAAGCTATAAG	241	2140770	+	SingleInsertion
AAAATCTTCGTAGTGCTAAC	241	4841425	-	SingleInsertion
AAAATCTTCGTCAAAGAAGC	241	4857743	-	SingleInsertion
AAAATCTTTAACACCCCGAG	241	6126105	+	SingleInsertion
AAAATGAAACCTCGCCGCAT	241	4224362	+	SingleInsertion
AAAATGAATCCTTGGCAAAG	241	2598520	-	SingleInsertion
AAAATGACACGCTCGATAAG	241	1030931	-	SingleInsertion
AAAATGACCATCGTAGCTAT	241	5308301	-	SingleInsertion
AAAATGACGACCCAACTGCG	241	4960375	+	SingleInsertion
AAAATGACGGCATACCCGTT	241	468400	+	SingleInsertion
AAAATGACTATAGACGTTAT				PastEnd
AAAATGACTGGATTACGTAA	241	157832	+	SingleInsertion
AAAATGAGAAAGATATACCG	241	4137199	+	SingleInsertion
AAAATGAGATCCTTAACAAG	241	5944401	-	SingleInsertion
AAAATGAGCCCGGGACATTG	241	147235	+	SingleInsertion
AAAATGAGGCCGATCTTAAC	241	5615205	-	SingleInsertion
AAAATGAGTCTACGTTTCTC	241	4092635	-	SingleInsertion
AAAATGATAAACGTGCAGAA	241	4127302	-	SingleInsertion
AAAATGATAAATCTCATTCT	241	2436612	+	SingleInsertion
AAAATGATCAAATTCGCGAA	241	5768787	+	SingleInsertion
[truncated: 431,176+ more rows]
