# Supplementary material for: Construction and characterization of a genome-scale ordered mutant collection of Bacteroides thetaiotaomicron
Source: BMC Biol. 2022 Dec 17;20:285. doi: 10.1186/s12915-022-01481-2 (PMC9758874; doi:10.1186/s12915-022-01481-2)
Supplement: Supplementary file 3 — Additional file 3: Dataset S2. Genes covered only in multi-insertion strains. [file 12915_2022_1481_MOESM3_ESM.xlsx]

## Sheet: Sheet1
Gene systematic name
BT0006
BT0009
BT0011
BT0012
BT0013
BT0014
BT0017
BT0019
BT0020
BT0021
BT0022
BT0023
BT0024
BT0026
BT0027
BT0028
BT0030
BT0031
BT0042
BT0043
BT0044
BT0045
BT0046
BT0051
BT0054
BT0055
BT0057
BT0068
BT0073
BT0074
BT0077
BT0078
BT0079
BT0080
BT0090
BT0094
BT0095
BT0098
BT0107
BT0108
BT0111
BT0113
BT0114
BT0116
BT0118
BT0122
BT0123
BT0126
BT0130
BT0135
BT0137
BT0139
BT0140
BT0141
BT0143
BT0144
BT0145
BT0148
BT0149
BT0152
BT0158
BT0159
BT0165
BT0170
BT0177
BT0182
BT0184
BT0185
BT0187
BT0189
BT0192
BT0193
BT0194
BT0197
BT0201
BT0203
BT0204
BT0208
BT0209
BT0214
BT0215
BT0218
BT0219
BT0223
BT0224
BT0226
BT0228
BT0229
BT0234
BT0237
BT0239
BT0240
BT0242
BT0243
BT0256
BT0259
BT0262
BT0265
BT0266
BT0271
BT0273
BT0274
BT0276
BT0278
BT0279
BT0282
BT0292
BT0293
BT0297
BT0298
BT0299
BT0300
BT0303
BT0304
BT0305
BT0306
BT0309
BT0314
BT0315
BT0317
BT0323
BT0325
BT0326
BT0335
BT0338
BT0339
BT0344
BT0345
BT0348
BT0349
BT0350
BT0351
BT0352
BT0353
BT0355
BT0356
BT0363
BT0364
BT0365
BT0368
BT0369
BT0374
BT0377
BT0378
BT0379
BT0381
BT0382
BT0384
BT0386
BT0389
BT0390
BT0391
BT0392
BT0394
BT0399
BT0400
BT0401
BT0403
BT0404
BT0407
BT0411
BT0412
BT0413
BT0414
BT0415
BT0416
BT0417
BT0421
BT0426
BT0427
BT0428
BT0431
BT0433
BT0435
BT0437
BT0442
BT0443
BT0447
BT0449
BT0455
BT0464
BT0465
BT0467
BT0469
BT0471
BT0472
BT0473
BT0474
BT0478
BT0480
BT0482
BT0488
BT0490
BT0491
BT0492
BT0494
BT0497
BT0498
BT0501
BT0502
BT0504
BT0505
BT0507
BT0508
BT0511
BT0512
BT0514
BT0516
BT0517
BT0518
BT0519
BT0520
BT0523
BT0524
BT0526
BT0527
BT0530
BT0532
BT0535
BT0536
BT0541
BT0542
BT0544
BT0546
BT0547
BT0548
BT0552
BT0553
BT0554
BT0556
BT0558
BT0559
BT0579
BT0583
BT0584
BT0585
BT0594
BT0595
BT0596
BT0598
BT0600
BT0601
BT0602
BT0603
BT0604
BT0605
BT0606
BT0608
BT0610
BT0613
BT0617
BT0618
BT0632
BT0636
BT0637
BT0638
BT0639
BT0641
BT0642
BT0646
BT0648
BT0649
BT0650
BT0655
BT0656
BT0661
BT0663
BT0664
BT0665
BT0667
BT0669
BT0670
BT0671
BT0674
BT0675
BT0682
BT0684
BT0685
BT0686
BT0688
BT0689
BT0690
BT0699
BT0701
BT0703
BT0705
BT0709
BT0722
BT0725
BT0728
BT0729
BT0730
BT0733
BT0734
BT0736
BT0737
BT0740
BT0746
BT0751
BT0753
BT0756
BT0759
BT0760
BT0765
BT0766
BT0767
BT0768
BT0770
BT0772
BT0777
BT0778
BT0779
BT0780
BT0784
BT0785
BT0787
BT0790
BT0791
BT0792
BT0794
BT0795
BT0800
BT0802
BT0803
BT0804
BT0805
BT0813
BT0815
BT0818
BT0820
BT0821
BT_0823
BT0825
BT0827
BT0831
BT0837
BT0840
BT0843
BT0844
BT0845
BT0846
BT0847
BT0848
BT0849
BT0852
BT0853
BT0858
BT0859
BT0862
BT0863
BT0865
BT0869
BT0878
BT0881
BT0884
BT0896
BT0897
BT0904
BT0911
BT0912
BT0924
BT0926
BT0930
BT0932
BT0933
BT0935
BT0939
BT0941
BT0944
BT0945
BT0947
BT0948
BT0950
BT0951
BT0952
BT0955
BT0957
BT0959
BT0960
BT0961
BT0962
BT0963
BT0965
BT0966
BT0971
BT0972
BT0974
BT0978
BT0982
BT0983
BT0985
BT0989
BT0991
BT0992
BT0993
BT0995
BT1001
BT1002
BT1009
BT1012
BT1016
BT1017
BT1018
BT1021
BT1022
BT1030
BT1033
BT1035
BT1038
BT1039
BT1043
BT1044
BT1045
BT1047
BT1049
BT1050
BT1052
BT1056
BT1060
BT1062
BT1070
BT1072
BT1073
BT1075
BT1081
BT1086
BT1088
BT1091
BT1093
BT1094
BT1099
BT1102
BT1103
BT1105
BT1107
BT1108
BT1111
BT1113
BT1114
BT1115
BT1116
BT1121
BT1125
BT1134
BT1138
BT1139
BT1140
BT1142
BT1144
BT1146
BT1147
BT1148
BT1151
BT1154
BT1161
BT1162
BT1163
BT1165
BT1167
BT1170
BT1173
BT1175
BT1178
BT1181
BT1184
BT1189
BT1190
BT1192
BT1193
BT1196
BT1197
BT1199
BT1203
BT1204
BT1205
BT1206
BT1207
BT1208
BT1211
BT1212
BT1213
BT1220
BT1221
BT1222
BT1224
BT1226
BT1227
BT1228
BT1233
BT1234
BT1237
BT1240
BT1241
BT1248
BT1249
BT1250
BT1251
BT1252
BT1255
BT1257
BT1268
BT1269
BT1270
BT1272
BT1276
BT1278
BT1279
BT1281
BT1283
BT1284
BT1289
BT1291
BT1294
BT1301
BT1302
BT1306
BT1310
BT1312
BT1313
BT1320
BT1321
BT1323
BT1328
BT1339
BT1342
BT1343
BT1344
BT1345
BT1347
BT1348
BT1350
BT1351
BT1353
BT1354
BT1355
BT1356
BT1357
BT1363
BT1371
BT1372
BT1374
BT1375
BT1380
BT1381
BT1382
BT1383
BT1384
BT1389
BT1396
BT1397
BT1399
BT1400
BT1410
BT1412
BT1419
BT1420
BT1422
BT1423
BT1424
BT1425
BT1426
BT1427
BT1428
BT1430
BT1433
BT1434
BT1437
BT1438
BT1440
BT1441
BT1443
BT1445
BT1448
BT1451
BT1452
BT1453
BT1455
BT1459
BT1461
BT1470
BT1471
BT1472
BT1473
BT1474
BT1476
BT1482
BT1484
BT1486
BT1488
BT1489
BT1492
BT1493
BT1496
BT1498
BT1503
BT1504
BT1505
BT1506
BT1510
BT1511
BT1516
BT1521
BT1522
BT1528
BT1529
BT1533
BT1534
BT1535
BT1536
BT1537
BT1539
BT1541
BT1542
BT1543
BT1549
BT1550
BT1556
BT1557
BT1559
BT1570
BT1573
BT1575
BT1577
BT1578
BT1583
BT1584
BT1588
BT1594
BT1599
BT1605
BT1607
BT1609
BT1617
BT1618
BT1619
BT1623
BT1624
BT1627
BT1637
BT1638
BT1650
BT1657
BT1658
BT1662
BT1667
BT1668
BT1671
BT1679
BT1684
BT1689
BT1693
BT1699
BT1700
BT1706
BT1708
BT1710
BT1711
BT1713
BT1717
BT1718
BT1724
BT1727
BT1731
BT1734
BT1743
BT1745
BT1749
BT1752
BT1758
BT1760
BT1765
BT1779
BT1782
BT1783
BT1785
BT1793
BT1798
BT1801
BT1806
BT1807
BT1810
BT1815
BT1816
BT1817
BT1820
BT1823
BT1834
BT1851
BT1853
BT1860
BT1867
BT1868
BT1875
BT1876
BT1887
BT1889
BT1890
BT1896
BT1897
BT1902
BT1906
BT1917
BT1932
BT1933
BT1938
BT1941
BT1942
BT1951
BT1958
BT1964
BT1968
BT1971
BT1979
BT1981
BT1985
BT1990
BT1994
BT_2008
BT2010
BT2027
BT2031
BT2039
BT2041
BT2042
BT2046
BT2057
BT2063
BT2065
BT_2070
BT2073
BT2091
BT2095
BT2096
BT2103
BT2106
BT2110
BT2115
BT2116
BT2118
BT2120
BT2122
BT2125
BT2126
BT2127
BT2129
BT2131
BT2132
BT2141
BT2144
BT2158
BT2159
BT2168
BT2169
BT2171
BT2174
BT2179
BT2180
BT2183
BT2184
BT2188
BT2189
BT2190
BT2192
BT2194
BT2203
BT2206
BT2216
BT2225
BT2240
BT2265
BT2271
BT2285
BT2295
BT2309
BT2314
BT2315
BT2323
BT2327
BT2335
BT2337
BT2343
BT2347
BT2358
BT2360
BT2361
BT2374
BT2376
BT2380
BT2399
BT2410
BT2426
BT2430
BT2435
BT2436
BT2438
BT2445
BT2446
BT2448
BT2464
BT2470
BT2487
BT2492
BT2494
BT2527
BT2550
BT2551
BT2553
BT2566
BT2575
BT2580
BT2591
BT2593
BT2597
BT2635
BT2637
BT2641
BT2652
BT_r11
BT_r12
BT2672
BT2676
BT2678
BT2683
BT2686
BT2689
BT2750
BT2753
BT2760
BT2766
BT2799
BT2815
BT2843
BT2844
BT2845
BT2847
BT2889
BT2929
BT2954
BT2977
BT2996
BT3000
BT3004
BT3037
BT3041
BT3063
BT3072
BT3077
BT3127
BT3140
BT3148
BT3150
BT3161
BT3164
BT3194
BT3195
BT3196
BT3210
BT3232
BT3273
BT3284
BT3308
BT3311
BT3316
BT3333
BT3342
BT3344
BT3366
BT3368
BT3369
BT3371
BT3372
BT3374
BT3375
BT3383
BT3389
BT3392
BT3415
BT3435
BT3438
BT3462
BT3466
BT3471
BT3482
BT3489
BT3502
BT3503
BT3509
BT3518
BT3529
BT3537
BT3544
BT3573
BT3586
BT3618
BT3628
BT3632
BT3638
BT3686
BT3712
BT3715
BT3716
BT3720
BT3727
BT3736
BT3745
BT3747
BT3749
BT3751
BT3761
BT3763
BT3764
BT3798
BT3807
BT_r13
BT_t60
BT3841
BT3844
BT3845
BT3847
BT3860
BT3867
BT3869
BT3882
BT3899
BT3902
BT3906
BT3909
BT3911
BT3912
BT3915
BT3916
BT3918
BT3919
BT3921
BT3933
BT3935
BT3937
BT3942
BT3949
BT3964
BT3968
BT3972
BT3973
BT3978
BT3992
BT4002
BT4010
BT4018
BT4022
BT4027
BT4028
BT4029
BT4030
BT4032
BT4033
BT4036
BT4037
BT4046
BT4049
BT4061
BT4062
BT4063
BT4070
BT4086
BT4087
BT4118
BT4142
BT4147
BT4148
BT4149
BT4157
BT4158
BT4161
BT4174
BT4190
BT4193
BT4195
BT4198
BT4212
BT4213
BT4223
BT4225
BT4227
BT4228
BT4231
BT4234
BT4238
BT4248
BT4257
BT4259
BT4261
BT4282
BT4286
BT4293
BT4302
BT4323
BT4325
BT4328
BT4329
BT4340
BT4341
BT4342
BT4343
BT4344
BT4346
BT4348
BT4350
BT4351
BT4355
BT4370
BT4372
BT4383
BT4405
BT4409
BT4413
BT4414
BT4428
BT4434
BT4435
BT4439
BT4441
BT4449
BT4452
BT4455
BT4462
BT4466
BT4468
BT4473
BT4476
BT4477
BT4482
BT4483
BT4484
BT4486
BT4490
BT4494
BT4496
BT4498
BT4501
BT4502
BT4515
BT4519
BT4522
BT4524
BT4525
BT4528
BT4531
BT4532
BT4534
BT4545
BT4549
BT4553
BT4554
BT4555
BT4556
BT4567
BT4569
BT4571
BT4584
BT4593
BT4602
BT4607
BT4613
BT4618
BT4620
BT4638
BT4639
BT4640
BT4644
BT4647
BT4648
BT4650
BT4653
BT4658
BT4664
BT4668
BT4669
BT4670
BT4675
BT4677
BT4678
BT4682
BT4683
BT4684
BT4689
BT4690
BT4695
BT4698
BT4699
BT4701
BT4703
BT4705
BT4713
BT4715
BT4720
BT4721
BT4723
BT4728
BT4730
BT4735
BT4739
BT4746
BT4748
BT4752
BT4756
BT4757
BT4764
BT4767
BT4769
BT4770
BT4778
p5482_02
p5482_37
